# Supplementary material for: Pooled Sequencing Analysis of Geese (Anser cygnoides) Reveals Genomic Variations Associated With Feather Color
Source: Front Genet. 2021 Jun 18;12:650013. doi: 10.3389/fgene.2021.650013 (PMC8249929; doi:10.3389/fgene.2021.650013)
Supplement: Supplementary file 3 [file Table_3.xlsx]

## Sheet: Sheet1
Supplementary Table S3 | Phenotype and genotypes of 28 PCR verified loci
Breed	SNP01	SNP02	SNP03	SNP04	SNP05	SNP06	SNP07	SNP08	SNP09	SNP10	SNP11	SNP12	SNP13	SNP14	SNP15	SNP16	SNP17	SNP18	SNP19	SNP20	SNP21	SNP22	SNP23	SNP24	SNP25	SNP26	SNP27	SNP28
Grey_Female1	CC	GG	TT		AA	CC	CT	CC	GA	CA	CC	GG	TT	AA		CC	GG	GG	GT	TT	AA	TT	CC	GA	CT		AG	GG
Grey_Female2	CC	GG	TT	CC	TA	CC	CC	CC	GA	CA	CC	GG	TT	AA	GG	CC	GG	GG	GT	TC	AG	TC		GA	CT	GG	AG	GG
Grey_Female3	CC	AG	CT	GC	TA	CC	CC	CC	GA	CA	CC	AG			GG	CC	GG	GG	TT	TT	AG	TT	CC	GA	CT	GG	AG	GG
Grey_Female4	CC	GG	TT	CC	TA	CC	CT	CC	GA	CA	CC	GG	TT	AA	GG	CT	GA	GA	TT	TC	AG	TT	CT	GA	CT	GG	AG	GG
Grey_Female5	AC	AG	CT	CC	TA	CC	CT	CC	GA	CA	CC	GG	TT	AA	GG	CC	GG	GG	GG	TT	AA	TT	CT	GG	CC	GG	AG	GG
Grey_Female6	CC	GG	TT	CC	AA	CC	CT	TC	GA	CA	CC	GG	TT	AA	GG	CC	GG	GG	GT	TT	AG	TT	CT	GG	CC	GG	AG	GG
Grey_Female7	CC	GG	TT	CC	AA	CC	CC	CC	GA	CA	AC	GG	TT	AA	GG	CC	GG	GG	GG	TC	AA	TC	CC	GA	CT	GG	AA	GG
Grey_Female8	AC	AG	CT	GC	TA	TC	CT	TC	GA	CA	CC	GG	TT	AA		CC	GG	GG	TT	TT	AA	TT		GA	CT	GC	AG	AG
Grey_Female9	AC	AG	CT	GC	TA	TC	CT	TC	GG	CA	CC	GG	TT	AA	GG	CT	GA	GA	GG	TT	AA	TT	CC	GG	CC	GG	AG	AG
Grey_Female10	CC	AG	CT	GC	TA	CC	CT	CC	GA	CA	CC	GG	TT	AA	GG	CC	GG	GG	GT	TT	AG	TT	CC	GA	CT	GG	AG	AG
Grey_Female11						TC	CT	TC	GA	CA	CC	AG	TT	AA		CC	GG	GG				TC	CT	GA	CT			GG
Grey_Female12	CC	AG	CT	GC	TA	CC	CT	CC	GA	CA	CC	GG	TT	AA				GG	GG	CC			CC	GG	CC		AG	GG
Grey_Female13	CC	GG	TT	CC	AA	CC	TT	CC	AA	AA	CC	GG	TT	AA	GG	CC	GG	GG	GG	TT	AG	TC	CT	GG	CC	GG	AA	GG
Grey_Female14				GC								GG	TT	AA	AA	CC	GG	GG	GG	TT		TC	CT	GA	CT	GC	AA	GG
Grey_Female15	AC	AG	CT	GC	TA	TC	CT	TC	GA	CA	AC	AG	TT	AA	GG	CC	GG	GG	GG	CC	AG	TT	CC	GG	CC	GC	AG	GG
Grey_Female16	CC	GG	TT	CC	AA	CC	TT	CC	AA	AA	CC	GG	TT	AA	GG	CC	GG	GG	GG	TC		TC	CT	GA	CT	GG	AG	GG
Grey_Female17	AC	AG	CT	GC	TA	TC	TT	TC	GA	CA		GG	TT	AA		CC	GG	GG	GT	TC	AA	TC	CT	GA	CT	GC	AG	GG
Grey_Female18	CC	AG	CT	GC	TA															TT			CT	GG	CC	GG		GG
Grey_Female19	AC	AG	CT	GC	TA							AG	CT	GA		CC	GA	GG	TT		AA		CC	GA	CT	GG	AG	GG
Grey_Female20	CC	AG	CT	GC	TT	CC	CT	CC	GA	CA	CC	GG	TT	AA	GG	CC	GG	GG	TT	TT	AA	TT		GA	CT	GG	AG	GG
Grey_Female21	CC	AG	CT	GC	TA	CC	CC	CC	GA	CA	CC	GG	TT	AA	AA	CT	GA	GA	GG	TC	AG	TT	CC	GG	CC	GC	AA	GG
Grey_Female22											CC	GG	TT	AA		CC	GG	GG	GG			TC		GA	CT	GC
Grey_Female23	AC	AG	CT	GC	TA							GG				CT	GA		GG	TT		TC		GA	CT	GG	AG	GG
Grey_Female24						TC	CT	TC	GA	CC		AG	TT	AA	AG	CT	GA	GA	GT	TC		TC	CT	GG	CC	GG	AA	GG
Grey_Female25											AC				AG	CC	GG	GG	TT	TT		TT	CT	GA	CT	GG		AG
Grey_Female26			CC															GG				TT	CC	GA	CT		AA	GG
Grey_Female27	CC	AA	CC			CC	CC	CC	GA	CA	CC	GG	TT	AA				GG	GT	TT		TT	CC	GA	CT	GG	AG	GG
Grey_Female28	AC	AG	CT	GC	TA	TC	CT	TC	GG	CC	AC	AG	CT	GA	AG	CC	GG	GG	GT	TT	AA	TT	CT	GA	CT	GG	AG	AG
Grey_Female29	CC	AA	CC	GG	TT	CC	CC	CC	GA	CA	CC	GG	TT	AA		CC	GG	GG	GT	TT	AA	TT	CC	GG	CC	GC	AG	AG
Grey_Female30																								GA	CT	GC		GG
Grey_Female31	CC	GG	TT	CC	AA	CC	CT	CC	GA	CA	CC	GG	TT	AA	GG	CC	GG	GG	GG	TC	AG	TC	CT	GA	CT	GG	AG	AG
Grey_Female32	AC	AG	CT	GC	TA	TC	CT	TC	GG	CC	CC	AG	TT	AA		CC	GG	GG	GT	TT	AA	TC	CC	GA	CT	GG	AG	AG
Grey_Female33	AC	AG	CT	GC	TA	CC	TT	CC	AA	AA	AC	GG	CT	GA	AA	CC	GA	GA	GG	TC		TC	CT	GG	CC	GC	AA	GG
Grey_Female34	AC	AA	CC	GG	TT	TT	CC	TT	GA	CA	CC	GG	CT	GA	GG	CC	GG	GA	GG	TT	AA	TT	CC	GG	CC	GG	AG	AG
Grey_Female35	AC	AA	CC	GG	TT	TC	CT	TC	GG	CC	AC	GG	CT	GA	AA	CC	GG	GG	GG	TT	AA	TC		GA	CT	GG	AA
Grey_Female36	AC	AG	CT	GC	TA	TC	CT	TC	GG	CC	AC	GG	CT	GA	AG	CC	GG	GG	TT	TC	AG	TT	CT	GA	CT	GC	AG	AG
Grey_Female37	AC	AG	CT	GC	TA	TC	CT	TC	GG	CC	AC	GG	TT	AA	GG	CC	GG	GG	TT	TT	AG	TC	CC	GG	CC	GG	AG	AG
Grey_Female38	CC	AG	CT	GC	TA	CC	CT	CC	GA	CA	CC	GG	TT	AA	AA	CC	GG	GG	GG	TT	AA	TC	CC	GA	CT	GG	AA
Grey_Female39	AC	AG	CT	GC	TA	TC	CT	TC	GA	CA	AC	GG	CT	GA	GG	CC	GG	GG	TT	TC	AG	TT	CC	GA	CT	GG	AG	AG
Grey_Female40	CC	AG	CT	GC	TA	CC	CC	CC	GG	CC	CC	GG	TT	AA	AG	CC	GG	GG	GG	TT	AA	TT	CC	GA	CT	GG	AA	AG
Grey_Female41	CC	AG	CT	GC	TA	CC	CC	CC	GG	CC	AC	GG	TT	AA	GG	CT	GA	GA	GG	TC	AA	TT	CC	GA	CT	GG	AA	AG
Grey_Female42	CC	AG	CT	GC	TA	CC	TT	CC	AA	AA	CC	GG	TT	AA	GG	CC	GG	GG	GG	TT	AG	TT	CC	GA	CT	GG	AG	AG
Grey_Female43	AC	AG	CT	GC	TA	TC	CT	TC	GG	CC	CC	GG	CT	GA	GG	CC	GG	GG	TT	TT	AA	TT	CC	GA	CT	GG	AG	AG
Grey_Female44	AC	AG	CT	GC	TA	TC	CT	TC	GG	CC	AC	AG	CT	GA	GG	CC	GG	GG	GG	TT	AA	TC	CC	GA	CT	GG	AG	AG
Grey_Female45	AC	AA	CC	GG	TT	TC	CC	TC	GG	CC	CC	AG	TT	AA	GG	CC	GG	GG	GT	TT	AG	TT	CC	GG	CC	GG	AG	AG
Grey_Female46	AC	AA	CC	GG	TT	TC	CC	TC	GG	CC	CC	GG	TT	AA	GG	CC	GG	GA	GG	TT	AG	TT	CC	GA	CT	GC	AG	AG
Grey_Female47	AC	AA	CC	GG	TT	TC	CC	TC	GG	CC	AC	GG	TT	AA	GG	CC	GG	GA	GT	TT	AG	TT	CC	GG	CC	GG	AG	AG
Grey_Female48	AC	AG	CT	GC	TA	TC	CT	TC	GA	CA	CC	AG	TT	AA	GG	CC	GG	GG	GG	TC	AA	TT	CC	GG	CC	GG	AG	AG
Grey_Female49	CC	AG	CT	GC	TA	CC	CC	CC	GG	CC	CC	GG	TT	AA	AA	CC	GG	GG	GG	TC	AA	TC	CC	GA	CT	GG	AA	AG
Grey_Female50	AC	AA	CC	GG	TT	TC	CC	TC	GG	CC	CC	GG	CT	GA	GG	CC	GG	GG	TT	TT	AA	TT	CC	GG	CC	GC	AA	AG
Grey_Female51	AC	AG	CT	GC	TA	TC	CC	TC	GG	CC	CC	GG	CT	GA	AG	CC	GG	GA	GT	TC	AG	TC	CC	GG	CC	GG	AG	AG
Grey_Female52	CC	GG	TT	CC	AA	CC	CT	CC	GA	CA	AC	GG	CT	GA	GG	CC	GG	GG	GG	TT	AA	TT	CC	GG	CC	GG	AG	AG
Grey_Female53	AC	AG	CT	GC	TA	TC	CC	TC	GG	CC	CC	GG	TT	AA	AA	CT	GA	GA	GG	TT		TC	CT	GA	CT	GC	AG	AG
Grey_Female54	AC	AA	CC	GG	TT	TT	CC	TT	GA	CA	CC	AG	TT	AA	GG	CC	GG	GA	TT	TC	AG	TC	CT	GA	CT	GC	AG	AG
Grey_Female55	CC	AG	CT	GC	TA	CC	CC	CC	GG	CC	AC	GG	TT	AA	GG	CC	GG	GG	GG	TT	AG	TT	CC	GA	CT	GC	AG	AG
Grey_Female56	CC	GG	TT	CC	AA	CC	CC	CC	GG	CC	AC	GG	TT	AA	GG	CC	GG	GG	GG	TC	AA	TT		GA	CT	GG	AG	AG
Grey_Female57	CC	AG	CT	GC	TA	CC	CT	CC	GA	CA	CC	GG	TT	AA	GG	CT	GA	GA	GG	TT	AG	TT	CC	GG	CC	GG	AA
Grey_Female58	AC	AA	CC	GG	TT	TC	CC	TC	GG	CC	CC	GG	CT	GA	AA	CC	GG	GG	TT	TT	AG	TT	CC	GA	CT	GG	AG	AG
Grey_Female59	AC	AG	CT	GC	TA	TC	CC	TC	GG	CC	CC	GG	CT	GA	GG			GG	TT	TC	AA	TT	CC	GA	CT	GG		AG
Grey_Female60	CC	GG	TT	GC	TA	CC	CC	CC	GG	CC	CC	GG	CT	GA	AG			GG	GG	TT	AG	TT	CT	GA	CT	GG		AG
Grey_Male61	CC	AG	CT	GC	TA	CC	CC	CC	GG	CC	CC	GG	CT	GA	GG	CC	GG	GG	GG	TC	AG	TT	CT	GG	CC	GG	AG	AG
Grey_Male62	CC	GG	TT	CC	AA	CC	CT	CC	GA	CA	CC	GG	CT	GA		CC	GG	GG	GT	TT	AA	TT	CT	GA	CT	GG	AG	AG
Grey_Male63	AC	AG	CT	GC	TA	CC	CC	CC	GG	CC		GG						GG	GT	TT			CC	GA	CT	GG	AA
Grey_Male64	CC	AG	CT	GC	TA	CC	CC	CC	GG	CC	CC	AG	TT	AA	AA	CC	GG	GG	GG	TC	AA	TT	CC	GG	CC	GC	AG	GG
Grey_Male65	AC	AG	CT	GC	TT	TC	CC	TC	GA	CC	CC	AG	TT	AA	GG	CC	GG	GG	GG	TT	AA	TT	CC	GA	CT	GG	AA	GG
Grey_Male66	CC	AG	CT	GC	TA	CC	CC	CC	GG	CC	CC	GG	TT	AA	AG	CC	GA	GA	GG	TT	AA	TT	CT			GG	AG	AG
Grey_Male67	CC	AG	CT	GC	TA	CC	CC	CC	GG	CC	CC	AG	TT	AA	GG	CC	GG	GG	GT	TT	AA	TT		GG	CC	GG	AG	AG
Grey_Male68	CC	AG	CT	GC	TA	CC	CT	CC	GA	CA	AC	AG	TT	AA	GG	CC	GG	GG	TT	TT	AG	TT	CT	GA	CT	GG	AG	AG
Grey_Male69	AC	AG	CT	GC	TA	TC	CT	TC	GA	CA	CC	GG	CT	GA	GG	CC	GG	GG	GT	TC	AG	TC	CC	GA	CT	GG	AG	AG
Grey_Male70	AC	AG	CT	GC	TA	TC	CT	TC	GA	CA	CC	AG	TT	AA	GG	CC	GG	GG	GG	TT	AA	TC	CC	GA	CT	GC	AA	GG
Grey_Male71	CC	AG	CT	GC	TA	CC	CT	CC	GA	CA	CC	GG	CT	GA	GG	CC	GG	GG	GG	TT	AA	TC	CC	GA	CT	GC	AA	AG
Grey_Male72	CC	GG	TT	CC	TA	CC	CT	CC	GA	CA	CC	GG	TT	AA	GG	CC	GG	GG	GG	TC	AG	TT	CC	GA	CT	GC	AA	GG
Grey_Male73	CC	GG	TT	CC	AA	CC	TT	CC	AA	AA	CC	GG	TT	AA	AG	CC	GG	GG	TT	CC	AA	TT	CC	GA	CT	GG	AA	GG
Grey_Male74	CC	AG	CT	GC	TA	CC	CC	CC	GA	CC	CC	GG	TT	AA	GG	CC	GG	GG	GG	TT	AA	TT	CT	GG	CC	GG	AG	AG
Grey_Male75	AC	AG	CT	GC	TA	TC	CT	TC	GA	CA	CC	AG	TT	AA	GG	CC	GG	GG	TT	TT	AA	TT	CC	GG	CC	GC	AA	GG
Grey_Male76	CC	AA	CC	GG	TT	CC	CC	CC	GG	CC	CC	GG	TT	AA	GG	CC	GG	GG	TT	CC	AG	TT		GG	CC	GG	AA
Grey_Male77	AC	AG	CT	GC	TA	TC	CT	TC	GA	CA	AC	GG	CT	GA	AG	CC	GG	GG	GT	TC	AA	TT	CC	GG	CC	GC	AG	AG
Grey_Male78	CC	AG	CT	GC	TA	CC	CC	CC	GA	CA		AG	TT	AA	GG		GG	GG	GT	TT	AG	TT	CT	GA	CT	GG	AA	GG
Grey_Male79	AC	AA	CC	GG	TT	TT	CC	TT	GG	CC	AC	AG	CT	GA	GG	CC	GG	GG	GG	TT	AG	TT	CC	GA	CT	GG	AA	GG
Grey_Male80	CC	GG	TT	CC	AA	CC	CC	CC	GG	CC	CC	GG	CT	GA	GG	CC	GG	GG	TT	TT	AG	TT	CT	GA	CT	GG	AG	AG
Grey_Male81	AC	AG	CT	GC	TA	TC	CT	TC	GA	CA	CC	GG	CT	GA	GG	CC	GG	GG	GT	TC	AA	TT	CT	GG	CC	GG	AG	AG
Grey_Male82	CC	GG	TT	CC	AA	CC	CT	CC	GA	CA	CC	GG	TT	AA	AG	CC	GG	GG	GT	TT	AA	TT	CC	GG	CC	GG	AG	AG
Grey_Male83	CC	GG	TT	GC	TA	CC	CT	CC	GA	CA	CC	GG	TT	AA	AA			GG	TT	TT	AA	TT	CC	GG	CC	GG	AG	AG
Grey_Male84	CC	AG	CT	GC	TA	CC	CC	CC	GG	CC	CC	GG	TT	AA	GG	CC	GG	GG	GT	TT	AA	TT	CC	GA	CT	GG	AG	AG
Grey_Male85	CC	AG	CT	CC	TA	CC	CT	CC	GA	CA	CC	GG	TT	AA	GG	CC	GG	GG	GG	TC	AA	TT	CC	GA	CT	GG	AA
Grey_Male86	AC	AA	CC	GG	TT	CC	CC	CC	GG	CC	CC	GG	TT	AA	GG	CT	GA	GA	GG	TT	AA	TC	CC	GA	CT	GC	AG	AG
Grey_Male87	AC	AG	CT	GC	TA	CC	CT	CC	GA	CA	CC	AG	CT	GA	GG	CC	GG	GG	GT	TC	AA	TT	CT	GA	CT	GC	AA
Grey_Male88	AC	AG	CT	GC	TA	TC	CT	TC	GA	CA	CC	GG	TT	AA	AA	CT	GA	GA	GG	CC	AA	TT	CT	GG	CC	GG	AG	AG
Grey_Male89	CC	AG	CT	GC	TA	CC	CT	CC	GA	CA	CC	GG	TT	AA	GG	CC	GG	GG	GT	TC	AG	TC	CC	GA	CT	GC	AG	AG
Grey_Male90	AC	AG	CT	GC	TT	CC	CC	CC	GA	CC	CC	GG	CT	GA	AA	CC	GG	GG	GG	CC	AA	TC	CC	GA	CT	GG	AG	AG
Grey_Male91	CC	AG	CT	GC	TA	CC	CT	CC	GA	CA	CC	GG	CT	GA	GG	CC	GG	GG	GT	TT	AA	TT	CC	GA	CT	GG	AG	AG
Grey_Male92	CC	AG	CT	GC	TA	CC	CC	CC	GA	CC	CC	GG	CT	GA	GG			GG	GT	TC	AG	TC	CC	GA	CT	GG	AG	AG
Grey_Male93	AC	GG	TT	GC	TA	CC	TT	CC	AA	AA	CC	AG	CT	GA			GG	GG	GG	TT	AA	TT	CC	GA	CT	GG	AG	AG
Grey_Male94	CC	AG	CT	GC	TA	TC	CC	TC	GA	CA	CC	GG	CT	GA	AG	CC	GG	GG	GG	TC	AA	TT	CC	GG	CC	GG	AG	AG
Grey_Male95	CC	GG	TT	CC	AA	CC	CT	CC	GA	CA	CC	GG	TT	AA	AG	CT	GA	GG	GT	TT	AG	TT	CC	GG	CC	GG	AG	AG
Grey_Male96	AC	AA	CC	GG	TT	TT	CC	TT	GG	CC	CC	GG	TT	AA	AG	CT	GA	GA	GG	TT	AA	TT	CT				AG	AG
Grey_Male97	CC	GG	TT	CC	AA	CC	CT	CC	GA	CA	AC	GG	CT	GA	GG	CC	GG	GG	TT	TC	AA	TC	CC	GA	CT	GG	AG	AG
Grey_Male98	CC	GG	TT	CC	AA	CC	CT	CC	GA	CA	CC	GG	TT	AA	GG	CC	GG	GG	GT	TC	AA	TT	CC	GA	CT	GG	AA
Grey_Male99	CC	AG	CT	GC	TA	CC	CT	CC	GG	CC	CC	GG	TT	AA	GG	CC	GG	GG	GG	TC	AA	TT	CC	GA	CT	GG	AA
Grey_Male100	AC	AG	CT	GC	TA	CC	CC	TC	GA	CC	AC	GG	TT	AA	AG				GT	TT	AG	TC		GA	CT	GG	AG	AG
Grey_Male101	CC	GG	TT	CC	AA	CC	TT	CC	AA	AA	CC	GG	TT	AA	AG		GG	GG	GG	TC	AG	TC		GA	CT	GC	AG	GG
Grey_Male102	CC	GG	TT	CC	AA	CC	TT	CC	AA	AA	CC	GG	CT	GA	AG	CC	GG	GG	GT	TT	AA	TT	CT	GA	CT	GG	AA
Grey_Male103	CC	GG	TT	CC	AA	CC	CC	CC	GG	CC	CC	GG	TT	AA	GG	CT	GA	GA	GG	TT	AG	TC	CC	GA	CT	GG	AG	AG
Grey_Male104	CC	AG	CT	GC	TA	CC	CT	CC	GA	CA	CC	AG	TT	AA	GG			GG	GG	TC	AA	TT	CC			GC		AG
Grey_Male105	AC	AG	CT	GC	TA	TC	CT	TC	GA	CA	CC	GG	TT	AA	GG	CC	GG	GG	GG	TT	AA	TC	CT	GG	CC	GG	AA
Grey_Male106	CC	GG	TT	CC	TA	CC	CC	CC	GA	CC	CC	GG	CT	GA	AA	CT	GA	GA	GT	TC	AG	TT	CT	GA	CT	GG	AG	AG
Grey_Male107	CC	AA	CC	GG	TT	CC	CC	CC	GG	CC	CC	GG	CT	GA	GG	CC	GG	GA	GG	TC	AA	TC	CC	GA	CT	GC	AA
Grey_Male108	CC	GG	TT	GG	TT	CC	CT	CC	GA	CA	CC	GG	TT	AA	GG	CC	GG	GG	TT	TT	AG	TT	CT	GA	CT	GG	AG	AG
Grey_Male109	CC	AG	CT	GC	TA	CC	CC	CC	GG	CC	CC	GG	CT	GA	GG			GG	TT	TT	AA	TT	CT	GG	CC	GC
Grey_Male110	AC	AA	CC	GG	TT	TT	CC	TT	GG	CC	CC	AG	CT	GA	GG	CT	GA	GA	GG	TC	AG	TC	CC	GA	CT	GG	AG	AG
Grey_Male111	CC	AA	CC	GG	TT	TC	CC	TC	GG	CC	AC	GG	CT	GA	AA			GA	GT	TT	AG	TC	CC	GG	CC	GG
Grey_Male112	CC	AG	CT	GC	TA	TC	CT	TC	GA	CA	CC	GG	CT	GA	GG		GA	GA	TT	TC		TT	CT	GA	CT	GG	AG	AG
Grey_Male113	AC	AG	CT	GC	TA	TC	CC	TC	GA	CA	AC	AG	CT	GA	GG	CC	GG	GG	TT	TT		TT		GG	CC	GG	AG	GG
Grey_Male114	CC	AG	CT	GC	TA	CC	CT	CC	GA	CA	CC	AG	CT	GA	GG	CC	GG	GG	GG	TT	AA	TT	CC	GA	CT	GG	AG	AG
Grey_Male115	CC	AA	CC	GG	TT	TC	CC	CC	GG	CC	AC	GG	TT	AA	AG	CT	GA	GA	GG	TT	AA	TT	CC	GA	CT	GC	AG	AG
Grey_Male116	CC	GG	TT	CC	AA	CC	CC	CC	GA	CA	CC	GG	CT	GA	GG	CC	GG	GA	GG	TT		TC	CC	GA	CT	GG	AG	GG
Grey_Male117	CC	AG	CT	GC	TA	CC	CC	CC	GG	CC	AC	GG	TT	AA	GG	CC	GG	GG	TT	TC	AA	TT	CC	GA	CT	GG	AG	AG
White_1_Female1	AA	AA	CC	GG	TT	TT	CC	TT	GG	CC	AA	AA	CT	GA	AG	CT	GA	GA	GT	TC	AG	TC	CC	GG	CC	GG	AA	GG
White_1_Female2	AA	AA	CC	GG	TT	TT	CC	TT	GG	CC	AA	AA	CT	GA	GG	CT	GA	GA	GT	TC	AG	TC	CT	GG	CC	GG	AA	GG
White_1_Female3	AA	AA	CC	GG	TT	TT	CC	TT	GG	CC	AA	AA	CT	GA	AA	CT	GA	GA	GG	TC	AG	TC	CT	GG	CC	GG	AA	GG
White_1_Female4	AA	AA	CC	GG	TT	TT	CC	TT	GG	CC	AA	AA	CT	GA	AG	CT	GA	GA	GT	TC	AA	TC	CT	GG	CC	GC	AA	GG
White_1_Female5	AA	AA	CC	GG	TT	TT	CC	TT	GG	CC	AA	AA	CT	GA	AG	CT	GA	GA	GT	TT	AG	TT	CC	GA	CT	GC	AA	GG
White_1_Female6	AA	AA	CC	GG	TT	TT	CC	TT	GG	CC	AA	AA	CT	GA	AG	CT	GA	GA	GT	TC	AG	TT	CT	GG	CC	GC	AG	GG
White_1_Female7	AA	AA	CC	GG	TT	TT	CC	TT	GG	CC	AC	AA	CT	GA	AG	CT	GA	GA	GT	TT	AG	TC	CC	GG	CC	CC	AA	GG
White_1_Female8	AA	AA	CC	GG	TT	TT	CC	TT	GG	CC	AC	AA	CT	GA	GG	CC	GG	GG	GT	TT	GG	TC	CT	GG	CC	GG	AA	GG
White_1_Female9	AA	AA	CC	GG	TT	TT	CC	TT	GG	CC	AA	AA	CT	GA	AA	CT	GA	GA	GT	TT	AA	TT	CT	GG	CC	GC	AA	GG
White_1_Female10	AA	AA	CC	GG	TT	TT	CC	TT	GG	CC	AC	AA	TT	AA	GG	CT	GA	GG	GT	TC	AG	TC	CT	GG	CC	GC	AA	AG
White_1_Male11	AA	AA	CC	GG	TT	TT	CC	TT	GG	CC	AC	AA	CT	GA	AG	CT	GA	GA	TT	TC	AG	TT	CC	GG	CC	GC	AA	AG
White_1_Male12	AA	AA	CC	GG	TT	TT	CC	TT	GG	CC	AA	AA	TT	AA	AG	CT	GA	GG	TT	TC	AA	TC	CT	GG	CC	GC	AA	GG
White_1_Male13	AA	AA	CC	GG	TT	TT	CC	TT	GG	CC	AA	AA	CT	GA	AA	CT	AA	GA	GT	CC	AA	TC	CC	GA	CT	GC	AG	GG
White_1_Male14	AA	AA	CC	GG	TT	TT	CC	TT	GG	CC	AA	AA	CT	GA	AA	CT	GA	GA	GT	TC	AG	TC	CC	GG	CC	CC	AG	GG
White_1_Male15	AA	AA	CC	GG	TT	TT	CC	TT	GG	CC	AA	AA	TT	AA	AG	CC	GA	GA	GT	TT	AG	TC	CT	GG	CC	GC	AA	GG
White_1_Male16	AA	AA	CC	GG	TT	TT	CC	TT	GG	CC	AA	AA	CT	GA	AA	CC	GG	GG	GT	TT	AA	TT	CT	GG	CC	GC	AG	GG
White_1_Male17	AA	AA	CC	GG	TT	TT	CC	TT	GG	CC	AC	AA	CT	GA	AG	CC	GG	GA	GT	TC	AA	TC	CT	GG	CC	GC	AA	GG
White_1_Male18	AA	AA	CC	GG	TT	TT	CC	TT	GG	CC	AA	AA	CT	GA	AG	CC	GG	GG	GT	TC	AA	TC	CT	GG	CC	GC	AA	GG
White_1_Male19	AA	AA	CC	GG	TT	TT	CC	TT	GG	CC	AA	AA	CT	GA	AG	CC	GG	GA	GG	TT	AG	TT	CC	GG	CC	GC	AG	GG
White_1_Male20	AA	AA	CC	GG	TT	TT	CC	TT	GG	CC	AA	AA	CT	GA	AG	CT	GA	GG	GG	TT	AA	TC	CT	GG	CC	GC	AA	GG
White_1_Male21	AA	AA	CC	GG	TT	TT	CC	TT	GG	CC	AC	AA	CT	GA	GG	CT	GA	GA	GT	TC	AG	TC	CT	GG	CC	GC	AA	GG
White_1_Male22	AA	AA	CC	GG	TT	TT	CC	TT	GG	CC	AC	AA	CT	GA	AG	CT	GA	GA	GT	TC	AG	TT	CT	GA	CT	GC	AA	GG
White_1_Male23	AA	AA	CC	GG	TT	TT	CC	TT	GG	CC	AC	AA	CT	GA	AA	CT	GA	GA	GG	TT	AG	TT	CC	GG	CC	GG	AA	GG
White_1_Male24	AA	AA	CC	GG	TT	TT	CC	TT	GG	CC	AC	AA	CT	GA	AG	CT	GA	GG	TT	TT	AA	TC	CC	GG	CC	GC	AA	GG
White_1_Male25	AA	AA	CC	GG	TT	TT	CC	TT	GG	CC	AC	AA	CT	GA	GG	CC	GG	GA	GT	TT	AA	TT	CC	GG	CC	GG	AA	GG
White_2_Female1	AA	AA	CC	GG	TT	TT	CC	TT	GG	CC	AA	AA	CT	GA	AA						AG			GG	CC		AA	GG
White_2_Female2	AA	AA	CC	GG	TT	TT	CC	TT	GG	CC	AA	AA	CC	GG	AG	TT	AA	AA	TT	TC	AG	CC	CT	GG	CC	GG	AA	GG
White_2_Female3	AA	AA	CC	GG	TT	TT	CC	TT	GG	CC	AA	AA	CC	GG	AA	TT	AA	AA	TT	TC	GG	CC	TT	GG	CC	GG	AA	GG
White_2_Female4	AA	AA	CC	GG	TT	TT	CC	TT	GG	CC	AA	AA	CT	GA	AA	TT	AA	AA	TT	CC	GG	CC	TT	GG	CC	GC	AA	GG
White_2_Female5	AA	AA	CC	GG	TT	TT	CC	TT	GG	CC	AA	AA	CC	GG	AA	TT	AA	AA	GT			CC	CT	GG	CC	GG	AA	GG
White_2_Female6	AA	AA	CC	GG	TT	TT	CC	TT	GG	CC	AA	AA	CC	GG	AA						AG		TT	GG	CC	GG	AA	GG
White_2_Female7	AA	AA	CC	GG	TT	TT	CC	TT	GG	CC	AA	AA	CC	GG	AG	TT	AA	AA	TT	CC	GG	CC	TT	GG	CC	GC	AA	GG
White_2_Female8	AA	AA	CC	GG	TT	TT	CC	TT	GG	CC		AA	CT	GA	AA	TT	AA	AA	TT	CC		TC		GG	CC	GC	AA	GG
White_2_Female9	AA	AA	CC	GG	TT	TT	CC	TT	GG	CC		AA	CC	GG	AG	TT	AA	AA	TT	CC	GG	CC	TT	GG	CC	GC	AA	GG
White_2_Female10	AA	AA	CC	GG	TT								CC	GG				AA	TT	CC		TC	CT	GG	CC	CC	AA	GG
White_2_Female11	AA	AA	CC	GG	TT	TT	CC	TT	GG	CC	AA	AA	CC	GG	AA			AA	TT	TC	GG			GG	CC	CC	AA	GG
White_2_Female12	AA	AA	CC	GG	TT	TT	CC	TT	GG	CC	AC	AA	CC	GG	AA	CT	GA			TC	AG	TC	CT	GG	CC	CC	AA	GG
White_2_Female13	AA	AA	CC	GG	TT	TT	CC	TT	GG	CC	AC	AA	CC	GG	AA	CT	GA	GA	TT	CC	GG	TC	CT				AA
White_2_Female14	AA	AA	CC	GG	TT	TT	CC	TT	GG	CC	AC	AA	CC	GG	AA	TT	AA	AA	TT	TC		CC		GG	CC	GC	AA	GG
White_2_Female15	AA	AA	CC	GG	TT	TT	CC	TT	GG	CC	AA	AA	CC	GG	AA	TT	AA	GA	TT	CC	GG	TC	CT	GG	CC	GG	AA	GG
White_2_Female16	AA	AA	CC	GG	TT	TT	CC	TT	GG	CC	AA	AA	CC	GG	AA			AA	TT	CC	AG	TT	TT	GG	CC	CC	AA	GG
White_2_Female17	AA	AA	CC	GG	TT	TT	CC	TT	GG	CC	AA	AA	CC	GG	AA			AA	TT			CC		GG	CC	GC	AA	GG
White_2_Female18	AA	AA	CC	GG	TT	TT	CC	TT	GG	CC	AA	AA	CC	GG	AA			GA	GT	CC	AG	TC	TT	GG	CC	GG	AA	GG
White_2_Female19	AA	AA	CC	GG	TT	TT	CC	TT	GG	CC	AA	AA	CC	GG	AA	TT	AA	AA	TT	TC				GG	CC	GC	AA	GG
White_2_Female20	AA	AA	CC	GG	TT							AA	CC	GG	AA	TT	AA	AA	TT	CC	GG	CC		GG	CC		AA
White_2_Female21	AA	AA	CC	GG	TT	TT	CC	TT	GG	CC	AA	AA	CC	GG	AA	TT	AA	AA	GT	CC	GG	TC	CC	GG	CC	GC	AA	GG
White_2_Female22	AA	AA	CC	GG	TT	TT	CC	TT	GG	CC	AA	AA	CC	GG	AA	TT	AA	AA	TT	CC	GG	CC	CT	GG	CC	CC	AA	GG
White_2_Female23	AA	AA	CC	GG	TT	TT	CC	TT	GG	CC	AA	AA	CT	GA	AA	CT	GA	GA	TT	CC	GG	CC	TT	GG	CC	GC	AA	GG
White_2_Female24	AA	AA	CC	GG	TT	TT	CC	TT	GG	CC	AC	AA	CC	GG	AA	TT	AA	AA	GT	CC	AG	CC	CT	GG	CC	GG	AA	GG
White_2_Female25	AA	AA	CC	GG	TT	TT	CC	TT	GG	CC	AC	AA	CC	GG	AG	CT	GA	AA	TT	CC				GG	CC	GG	AA	GG
White_2_Female26	AA	AA	CC	GG	TT	TT	CC	TT	GG	CC	AA	AA	CC	GG	AG	TT	AA	AA	TT	TC	AG	CC	CT	GG	CC	GC	AA	GG
White_2_Female27	AA	AA	CC	GG	TT	TT	CC	TT	GG	CC	AA	AA	CC	GG	AA	TT	AA	AA	TT	CC	AG	TC	TT	GG	CC	CC	AA	GG
White_2_Female28	AA	AA	CC	GG	TT	TT	CC	TT	GG	CC	AA	AA	CC	GG	AA			GA	TT	CC			CT	GG	CC	CC	AA	GG
White_2_Female29	AA	AA	CC	GG	TT	TT	CC	TT	GG	CC	AA	AA	CC	GG	AA			AA	TT	TC	GG	CC	TT	GG	CC	GC	AA	GG
White_2_Female30	AA	AA	CC	GG	TT	TT	CC	TT	GG	CC	AA	AA	CC	GG	AA			AA	TT		AG	TC		GG	CC	GC	AA	GG
White_2_Female31	AA	AA	CC	GG	TT	TT	CC	TT	GG	CC	AA	AA	CC	GG	AA	CT	GA	GA	TT	TC	GG	CC	TT	GG	CC	GC	AA	GG
White_2_Female32	AA	AA	CC	GG	TT	TT	CC	TT	GG	CC	AA	AA	CC	GG	AA			AA	TT	CC	GG	CC	TT	GG	CC	GC	AA	GG
White_2_Female33	AA	AA	CC	GG	TT	TT	CC	TT	GG	CC	AA	AA	CC	GG	AA	TT	AA	AA	TT	CC				GG	CC	CC	AA	GG
White_2_Female34	AA	AA	CC	GG	TT	TT	CC	TT	GG	CC	AA	AA	CC	GG	AA	TT	AA	AA	GT	CC	GG	CC	CT	GG	CC	GC	AA	GG
White_2_Female35	AA	AA	CC	GG	TT	TT	CC	TT	GG	CC	AA	AA	CC	GG	AA	TT	AA	GA	TT	CC	GG	CC	TT	GG	CC	GC	AA	GG
White_2_Female36						TT	CC	TT	GG	CC	AA	AA	CC	GG	AA		AA	AA	TT	CC	GG	CC	TT	GG	CC	GC	AA	GG
White_2_Female37						TT	CC	TT	GG	CC	AA	AA	CC	GG	AA		AA	GA		TC	AG	CC	TT	GG	CC	CC	AA	GG
White_2_Female38						TT		TT	GG	CC	AA	AA	CT	GA	AA	CT	GA	AA		CC	GG	CC	TT	GG	CC	GG	AA	GG
White_2_Female39	AA	AA	CC	GG	TT	TT	CC	TT	GG	CC	AC	AA	CC	GG	AA	TT	AA	GA		TC			TT	GG	CC	GC	AA	GG
White_2_Female40	AA	AA	CC	GG								AA	CC	GG				AA	TT			CC		GG	CC	GC	AA
White_2_Female41							CC	TT	GG	CC	AA	AA	CC	GG	AA			AA	TT		GG	CC		GG	CC	GC	AA
White_2_Female42												AA	CC	GG	AA			GA	TT	CC	AG	CC	CT	GG	CC	GC	AA	GG
White_2_Female43	AA	AA	CC	GG	TT	TT	CC	TT	GG	CC	AA	AA	CC	GG	AA	CT	GA	GA	TT	CC	GG	CC	TT	GG	CC	GC	AA	GG
White_2_Female44	AA	AA	CC	GG	TT	TT	CC	TT	GG	CC	AA	AA	CC	GG	AA	TT	AA	AA	TT		GG	CC	CT	GG	CC	GG	AA	GG
White_2_Female45												AA	CT	GA				GA	TT	TC	GG	CC	CT	GG	CC	GC	AA	GG
White_2_Female46												AA	CC	GG				AA	TT	CC	AG	CC	TT	GG	CC	GC	AA	GG
White_2_Female47	AA	AA	CC	GG	TT	TT	CC	TT	GG	CC	AA	AA	CT	GA	AG	TT	AA	AA	TT	CC	GG	TC	TT	GG	CC	GC	AA	GG
White_2_Female48	AA	AA	CC	GG	TT	TT	CC	TT	GG	CC	AA	AA	CC	GG	AG	TT	AA	AA	TT	CC	GG	CC	TT	GG	CC	GC	AA	GG
White_2_Female49	AA	AA	CC	GG	TT	TT	CC	TT	GG	CC	AA	AA	CC	GG	AG	TT	AA	AA	TT	CC	GG	TC	TT	GG	CC	GC	AA	GG
White_2_Female50	AA	AA	CC	GG	TT	TT	CC	TT	GG	CC	AA	AA	CC	GG	AA	TT	AA	AA	TT	CC	GG	CC	TT	GG	CC	GC	AA	GG
White_2_Female51	AA	AA	CC	GG	TT	TT	CC	TT	GG	CC	AA	AA	CC	GG	AG	TT	AA	AA	TT	CC	GG	CC	TT	GG	CC	GC	AA	GG
White_2_Female52	AA	AA	CC	GG	TT	TT	CC	TT	GG	CC	AA	AA	CC	GG	AG	TT	AA	AA	TT	CC	GG	CC	TT			CC	AA	GG
White_2_Male53	AA	AA	CC	GG	TT	TT	CC	TT	GG	CC	AA	AA	CC	GG	AA	TT	AA	AA	TT	CC	GG	CC	TT	GG	CC	GC	AA	GG
White_2_Male54	AA	AA	CC	GG	TT	TT	CC	TT	GG	CC	AA	AA	CT	GA	AA			AA	GT	TC	GG	CC	TT	GG	CC	GC	AA	GG
White_2_Male55	AA	AA	CC	GG	TT	TT	CC	TT	GG	CC	AA	AA	CC	GG	AG	TT	AA	AA	TT	CC	AG	TC	TT			CC	AA
White_2_Male56	AA	AA	CC	GG	TT	TT	CC	TT	GG	CC	AA	AA	CC	GG	AA			AA	TT	TC				GG	CC	GG	AA	GG
White_2_Male57	AA	AA	CC	GG	TT	TT	CC	TT	GG	CC	AA	AA	CC	GG	AA	CT	GA	GA	GT	CC	GG	CC	CT	GG	CC	GG	AA	GG
White_2_Male58	AA	AA	CC	GG	TT	TT	CC	TT	GG	CC	AA	AA	CC	GG	AA	CT	GA	GA	TT	CC	GG	CC	TT	GG	CC	GG	AA	GG
White_2_Male59	AA	AA	CC	GG	TT	TT	CC	TT	GG	CC	AA	AA	CC	GG	AA	TT	AA	AA	TT	CC	AG	TT	TT	GG	CC	GC	AA	GG
White_2_Male60	AA	AA	CC	GG	TT	TT	CC	TT	GG	CC	AA	AA	CC	GG	AA	CT	GA	AA	TT	CC	GG	CC	TT	GG	CC	GC	AA	GG
White_2_Male61	AA	AA	CC	GG	TT	TT	CC	TT	GG	CC	AA	AA	CC	GG	AA	TT	AA	AA	TT	CC		TT	TT	GG	CC	CC	AA	GG
White_2_Male62	AA	AA	CC	GG	TT	TT	CC	TT	GG	CC	AA	AA	CC	GG	AA	CT	AA	GA	TT	CC	GG	CC	CT	GG	CC	GC	AA	GG
White_2_Male63												AA	CT	GA	AA	CT	GA	GA	TT	TC	GG	CC	CC	GG	CC	GC	AA	GG
White_2_Male64	AA	AA	CC	GG	TT	TT	CC	TT	GG	CC	AA	AA	CT	GA	AA	TT	AA	AA	TT	CC	GG	CC		GG	CC	GC	AA
White_2_Male65	AA	AA	CC	GG	TT	TT	CC	TT	GG	CC	AA	AA	CC	GG	AG	TT	AA	AA	TT	CC	AG	CC	CT	GG	CC	CC	AA	GG
White_2_Male66	AA	AA	CC	GG	TT	TT	CC	TT	GG	CC	AA	AA	CC	GG	AA	TT	AA	AA	TT	CC	GG	CC		GG	CC	GC	AA
White_2_Male67	AA	AA	CC	GG	TT	TT	CC	TT	GG	CC	AA	AA	CC	GG	AA	TT	AA	AA	TT	CC	GG	CC	TT	GG	CC	CC	AA	GG
White_2_Male68	AA	AA	CC	GG	TT	TT	CC	TT	GG	CC	AA	AA	CT	GA	AA	TT	AA	AA	TT	TC	GG	CC	TT	GG	CC	GC	AA	GG
White_2_Male69					TT	TT	CC	TT	GG	CC	AC	AA	CT	GA	AG	TT	AA	AA	TT	CC	AG	TT	CT	GG	CC	GC	AA	GG
White_2_Male70	AA	AA	CC	GG	TT	TT	CC	TT	GG	CC	AC	AA	CC	GG	AA	CT	GA		TT	CC	GG	CC	TT	GG	CC	CC	AA	GG
White_2_Male71	AA	AA	CC	GG	TT	TT	CC	TT	GG	CC	AA	AA	CC	GG	AA	TT	AA	AA	TT	CC	GG	CC	CT	GG	CC	CC	AA	GG
White_2_Male72	AA	AA	CC	GG	TT	TT	CC	TT	GG	CC	AA	AA	CC	GG	AG	TT	AA	AA	TT	TC	GG	TC	CT	GG	CC	CC	AA	GG
White_2_Male73									GG			AA	CC	GG	AA	TT	AA	AA	TT	CC	GG	TC	CT	GG	CC	GC	AA	GG
White_2_Male74							CC		GG			AA		GG	AA	TT	AA	AA	TT	CC		CC		GG	CC	GC	AA
White_2_Male75	AA	AA	CC	GG	TT	TT	CC	TT	GG	CC	AA					TT	AA	AA	TT	CC				GG	CC	GC	AA	GG
White_2_Male76																TT	AA	AA				CC	TT	GG	CC	GC	AA	GG
White_2_Male77														GA		TT	AA	AA	TT	TC		TC	TT	GG	CC	GC	AA
White_2_Male78	AA	AA	CC	GG	TT	TT	CC	TT	GG	CC		AA	CC	GG	AA		AA	AA	TT	CC	GG	CC	CT	GG	CC	GC	AA	GG
White_2_Male79	AA	AA	CC	GG	TT	TT	CC	TT	GG	CC		AA	CC	GG	AA	TT	AA	AA	TT	CC	GG	CC		GG	CC	CC	AA	GG
White_2_Male80	AA	AA	CC	GG	TT	TT	CC	TT	GG	CC	AA	AA	CC	GG	AA	TT	AA	AA	TT	CC	AG	TC	TT	GG	CC	CC	AA	GG
White_2_Male81	AA	AA	CC	GG	TT	TT	CC	TT	GG	CC	AA	AA	CC	GG	AA	TT	AA		TT	CC	AA	TC	CT	GG	CC	CC	AA	GG
White_2_Male82	AA	AA	CC	GG	TT	TT	CC	TT	GG	CC	AA	AA	CC	GG	AG	CT	GA	GA	TT	CC	AG	CC	CT	GG	CC	GG	AA	GG
White_2_Male83	AA	AA	CC	GG	TT	TT	CC	TT	GG	CC	AA	AA	CC	GG	AA			AA	TT	CC	AA	TT	TT	GG	CC	GC	AA	GG
White_2_Male84	AA	AA	CC	GG	TT	TT	CC	TT	GG	CC	AA	AA	CT	GA	AA	TT	AA	AA	TT		GG	TC	TT	GG	CC	GC	AA	GG
White_2_Male85	AA	AA	CC	GG	TT	TT	CC	TT	GG	CC	AA	AA	CC	GG	AA	TT	AA	AA	TT	TC	GG	CC	TT	GG	CC	GC	AA	GG
White_2_Male86	AA	AA	CC	GG	TT	TT	CC						CC	GG				AA				CC		GG	CC			GG
White_2_Male87	AA	AA	CC	GG	TT	TT	CC	TT	GG	CC	AA	AA	CC	GG	AA	TT	AA	AA	TT	CC	GG	CC	CT	GG	CC	GC	AA	GG
Spaces in the table indicate that the PCR signal is weak and not detected
