# Supplementary material for: Pooled Sequencing Analysis of Geese (Anser cygnoides) Reveals Genomic Variations Associated With Feather Color
Source: Front Genet. 2021 Jun 18;12:650013. doi: 10.3389/fgene.2021.650013 (PMC8249929; doi:10.3389/fgene.2021.650013)
Supplement: Supplementary file 4 [file Table_4.XLSX]

## Sheet: Sheet1
Supplementary Table S4 | 317 regions and 99 genes identified in the top 3% of the FST distributions in the intersection of the Grey vs. White_1 and the Grey vs. White_2 comparisons.
Scaffold1	Start	End	SNPs	FST (Grey vs. White_1)	FST (Grey vs. White_2)	Gene ID	Gene symbol
NW_013192181.1	1	10000	10	0.457478	0.338923
NW_013185915.1	740001	750000	132	0.45395	0.423685	106047519	LOC106047519
NW_013185915.1	750001	760000	112	0.361003	0.388613
NW_013185915.1	720001	730000	168	0.352343	0.297162	106047491	VAMP7
NW_013185915.1	730001	740000	180	0.348114	0.354969	106047492	LOC106047492
NW_013185807.1	2180001	2190000	12	0.338972	0.241078
NW_013185722.1	330001	340000	51	0.308751	0.260157	106038595,106038594	LOC106038595,LOC106038594
NW_013187114.1	1	10000	11	0.295947	0.303457	106029661	LOC106029661
NW_013185807.1	2140001	2150000	11	0.262756	0.245984
NW_013185915.1	710001	720000	100	0.256492	0.235289	106047491	VAMP7
NW_013185722.1	360001	370000	72	0.253912	0.232703	106038594	LOC106038594
NW_013185722.1	300001	310000	74	0.253525	0.388632	106038574	LOC106038574
NW_013185722.1	350001	360000	55	0.239869	0.221379	106038594,106038596	LOC106038594,LOC106038596
NW_013185804.1	1260001	1270000	22	0.237991	0.316986
NW_013185722.1	340001	350000	77	0.233641	0.241786	106038594	LOC106038594
NW_013185722.1	510001	520000	53	0.22729	0.243702	106038585	RLIM
NW_013185883.1	300001	310000	17	0.227006	0.212343	106046529	TICAM2
NW_013185722.1	520001	530000	41	0.22453	0.278549	106038585	RLIM
NW_013186823.1	1	10000	14	0.219431	0.212419
NW_013185722.1	550001	560000	34	0.217861	0.256132	106038589	KIAA2022
NW_013185910.1	250001	260000	18	0.217421	0.220096
NW_013185915.1	690001	700000	107	0.215964	0.329515	106047489	LOC106047489
NW_013185722.1	280001	290000	83	0.21362	0.218624	106038575	LOC106038575
NW_013185722.1	530001	540000	62	0.207832	0.25424	106038604	LOC106038604
NW_013185722.1	310001	320000	69	0.204791	0.214746	106038574	LOC106038574
NW_013185722.1	500001	510000	60	0.204146	0.274814	106038598	SLC16A2
NW_013185722.1	490001	500000	56	0.200666	0.232342
NW_013185722.1	320001	330000	64	0.198818	0.209143	106038574	LOC106038574
NW_013185869.1	1430001	1440000	10	0.197943	0.228686
NW_013185845.1	1190001	1200000	17	0.197786	0.240317
NW_013191323.1	1	10000	35	0.192784	0.228192
NW_013185915.1	700001	710000	91	0.192532	0.223708	106047489	LOC106047489
NW_013185722.1	260001	270000	70	0.190891	0.221456	106038556	LOC106038556
NW_013185915.1	580001	590000	54	0.188653	0.209713
NW_013185807.1	1250001	1260000	10	0.184123	0.216768	106043744	ST8SIA4
NW_013185714.1	2400001	2410000	39	0.180663	0.234036	106037694	AFF2
NW_013191571.1	1	10000	13	0.180451	0.213324
NW_013185722.1	570001	580000	65	0.178522	0.266159	106038589	KIAA2022
NW_013185722.1	2890001	2900000	69	0.174015	0.34344	106038607	LOC106038607
NW_013185714.1	2370001	2380000	65	0.173142	0.295634	106037694	AFF2
NW_013185714.1	2420001	2430000	55	0.169106	0.278247	106037694	AFF2
NW_013185722.1	400001	410000	45	0.168902	0.228115	106038572	LOC106038572
NW_013185722.1	2900001	2910000	35	0.168791	0.329313	106038607	LOC106038607
NW_013185710.1	590001	600000	10	0.168536	0.207191
NW_013185905.1	310001	320000	30	0.167965	0.271002	106047342	CDC14B
NW_013185714.1	2380001	2390000	82	0.167282	0.289618	106037694	AFF2
NW_013185744.1	990001	1000000	10	0.164775	0.21282	106040442	ZNF462
NW_013185741.1	3750001	3760000	46	0.163762	0.297472	106040140	TBC1D2
NW_013186649.1	1	10000	33	0.163069	0.211365
NW_013185722.1	560001	570000	66	0.162986	0.207753	106038589	KIAA2022
NW_013185722.1	3100001	3110000	57	0.162335	0.219891	106038564	TENM1
NW_013185862.1	570001	580000	24	0.161446	0.357744
NW_013185722.1	620001	630000	107	0.158999	0.275831	106038589	KIAA2022
NW_013185714.1	2360001	2370000	86	0.158117	0.27037	106037694	AFF2
NW_013185862.1	400001	410000	25	0.156149	0.504327	106045934	LOC106045934
NW_013185722.1	540001	550000	92	0.155886	0.208438	106038589	KIAA2022
NW_013185741.1	3740001	3750000	33	0.155509	0.332252	106040139	IKBKAP
NW_013185770.1	1830001	1840000	19	0.154238	0.243203	106042109	AP3B1
NW_013186006.1	50001	60000	19	0.153247	0.224113
NW_013186148.1	30001	40000	28	0.152796	0.242102	106029392	ESPL1
NW_013185817.1	1490001	1500000	16	0.15236	0.676365	106044150	TRPM6
NW_013185714.1	2460001	2470000	68	0.150688	0.210797	106037694	AFF2
NW_013185809.1	1430001	1440000	54	0.149797	0.354874
NW_013185714.1	2340001	2350000	51	0.149496	0.292334	106037694	AFF2
NW_013185862.1	970001	980000	12	0.148689	0.225336	106045936	LOC106045936
NW_013186115.1	20001	30000	19	0.148085	0.246978
NW_013185663.1	7370001	7380000	43	0.148079	0.234049
NW_013185722.1	1920001	1930000	58	0.148003	0.259361	106038530,106038532	TMEM164,AMMECR1
NW_013185714.1	3170001	3180000	42	0.147709	0.231564	106037701,106037703	LOC106037701,LOC106037703
NW_013185722.1	630001	640000	102	0.147431	0.273585
NW_013185722.1	380001	390000	79	0.147148	0.202616	106038573	LOC106038573
NW_013185722.1	2950001	2960000	61	0.146697	0.271238
NW_013186395.1	1	10000	23	0.146465	0.211671
NW_013185722.1	2290001	2300000	77	0.146337	0.223366	106038545	COL4A6
NW_013185722.1	610001	620000	68	0.145614	0.261291	106038589	KIAA2022
NW_013185968.1	490001	500000	13	0.145516	0.312091
NW_013185934.1	710001	720000	85	0.14375	0.222892	106047944	OCLN
NW_013188172.1	1	10000	13	0.142711	0.275069
NW_013185817.1	1630001	1640000	10	0.142457	0.386392
NW_013185909.1	440001	450000	42	0.14217	0.210485
NW_013186115.1	10001	20000	10	0.139652	0.205736
NW_013185850.1	440001	450000	27	0.139553	0.210184
NW_013185722.1	2910001	2920000	40	0.138549	0.27134
NW_013185824.1	1680001	1690000	17	0.138315	0.45875	106044484	ALDH1A1
NW_013185809.1	1600001	1610000	13	0.138288	0.245833
NW_013186164.1	1	10000	46	0.137619	0.215433
NW_013185809.1	950001	960000	33	0.137489	0.293373
NW_013185714.1	2350001	2360000	96	0.136859	0.282654	106037694	AFF2
NW_013185696.1	210001	220000	17	0.136243	0.202613
NW_013186076.1	100001	110000	16	0.135517	0.202338
NW_013185788.1	2240001	2250000	66	0.135233	0.239215	106042929	DMRT3
NW_013185876.1	330001	340000	12	0.135181	0.259097
NW_013185710.1	3090001	3100000	30	0.134678	0.223485	106037308	LOC106037308
NW_013185770.1	2100001	2110000	12	0.13451	0.306865	106042092	LOC106042092
NW_013185809.1	1330001	1340000	19	0.133693	0.298149
NW_013185790.1	1020001	1030000	93	0.133435	0.209341
NW_013185845.1	1670001	1680000	15	0.133429	0.312182
NW_013185817.1	2080001	2090000	13	0.133197	0.2315
NW_013185850.1	50001	60000	81	0.132149	0.227718	106045370	LOC106045370
NW_013185710.1	760001	770000	10	0.131472	0.227148
NW_013185722.1	740001	750000	98	0.131182	0.226289
NW_013185862.1	470001	480000	21	0.13116	0.345392	106045934	LOC106045934
NW_013185741.1	3730001	3740000	51	0.130767	0.289973	106040139	IKBKAP
NW_013185909.1	430001	440000	39	0.130485	0.242913	106047391	LOC106047391
NW_013185876.1	100001	110000	11	0.13024	0.308313
NW_013185790.1	320001	330000	45	0.129775	0.285502
NW_013185722.1	720001	730000	102	0.129163	0.219775	106038590	ABCB7
NW_013185722.1	4000001	4010000	20	0.128464	0.208738	106038580	STAG2
NW_013186026.1	10001	20000	13	0.128284	0.202613
NW_013185714.1	2390001	2400000	59	0.127789	0.240077	106037694	AFF2
NW_013185809.1	610001	620000	51	0.127251	0.349004
NW_013185809.1	1350001	1360000	31	0.127023	0.221856
NW_013185862.1	250001	260000	16	0.126984	0.381492	106045934	LOC106045934
NW_013185862.1	640001	650000	14	0.126814	0.431994
NW_013185809.1	1660001	1670000	10	0.126744	0.258452
NW_013185765.1	580001	590000	16	0.125969	0.21462	106041801,106041809	LOC106041801,MYRIP
NW_013185809.1	600001	610000	70	0.125201	0.261913
NW_013186251.1	10001	20000	31	0.12506	0.207962
NW_013185909.1	300001	310000	16	0.124924	0.267528	106047394	GLIS3
NW_013185656.1	19240001	19250000	11	0.124812	0.213175	106037234	ANO2
NW_013185910.1	30001	40000	40	0.124504	0.2031
NW_013185694.1	5330001	5340000	23	0.12349	0.386291	106035658	PPWD1
NW_013188042.1	1	10000	13	0.123419	0.299369
NW_013185664.1	5740001	5750000	20	0.12328	0.320908
NW_013185770.1	2610001	2620000	65	0.123057	0.291453
NW_013185909.1	230001	240000	24	0.122922	0.258537	106047394	GLIS3
NW_013185692.1	4620001	4630000	94	0.122446	0.250853	106035510	LOC106035510
NW_013185915.1	910001	920000	148	0.121127	0.205725
NW_013186079.1	160001	170000	15	0.121098	0.209356
NW_013185809.1	850001	860000	27	0.120923	0.29886	106043829	NFIB
NW_013185722.1	730001	740000	94	0.120645	0.225624
NW_013185817.1	1690001	1700000	10	0.120238	0.370989
NW_013185700.1	100001	110000	43	0.120182	0.264881
NW_013185909.1	960001	970000	41	0.119592	0.204629	106047386	SMARCA2
NW_013185790.1	240001	250000	112	0.11954	0.209949
NW_013185809.1	960001	970000	42	0.119494	0.238771
NW_013185907.1	1000001	1010000	105	0.11937	0.274563
NW_013186253.1	10001	20000	31	0.11926	0.26841
NW_013192124.1	1	10000	11	0.118753	0.351797
NW_013185862.1	450001	460000	22	0.118615	0.39791	106045934	LOC106045934
NW_013186067.1	170001	180000	28	0.118291	0.215811
NW_013188857.1	1	10000	10	0.118221	0.233076
NW_013185809.1	670001	680000	44	0.118151	0.218349
NW_013186308.1	10001	20000	61	0.117619	0.223054
NW_013185845.1	1710001	1720000	25	0.117552	0.2657
NW_013185862.1	310001	320000	29	0.117495	0.277434	106045934	LOC106045934
NW_013185876.1	1090001	1100000	65	0.117435	0.208504
NW_013185817.1	540001	550000	47	0.117429	0.727433	106044146	FOCAD
NW_013185840.1	1600001	1610000	18	0.11721	0.220656
NW_013185907.1	970001	980000	40	0.117011	0.262787
NW_013187908.1	1	10000	15	0.116966	0.334837
NW_013185809.1	880001	890000	31	0.116893	0.280344
NW_013185809.1	870001	880000	29	0.11673	0.208581
NW_013189235.1	1	10000	11	0.115945	0.371583
NW_013185817.1	100001	110000	38	0.115849	0.234517	106044152	SLC24A2
NW_013185909.1	240001	250000	10	0.115511	0.219466	106047394	GLIS3
NW_013185809.1	560001	570000	110	0.115237	0.208888
NW_013187157.1	1	10000	11	0.115137	0.232141
NW_013185950.1	120001	130000	21	0.115101	0.291136	106048240	LOC106048240
NW_013190653.1	1	10000	10	0.114069	0.450998
NW_013185862.1	1060001	1070000	11	0.114014	0.420972	106045936	LOC106045936
NW_013185910.1	690001	700000	10	0.11339	0.216267
NW_013186114.1	50001	60000	11	0.113227	0.217576	106049911	LOC106049911
NW_013185790.1	280001	290000	80	0.113141	0.236064	106043051	GRIN3A
NW_013185876.1	430001	440000	38	0.112987	0.394329	106046383	KDM4C
NW_013185809.1	1630001	1640000	14	0.112918	0.272472
NW_013188967.1	1	10000	13	0.11257	0.356982
NW_013185730.1	3530001	3540000	52	0.11249	0.202669	106039183	LOC106039183
NW_013185894.1	20001	30000	61	0.112461	0.256634
NW_013185876.1	290001	300000	32	0.112394	0.29263
NW_013185722.1	3490001	3500000	53	0.112325	0.27766	106038564	TENM1
NW_013185788.1	2350001	2360000	30	0.112133	0.371274
NW_013185788.1	2260001	2270000	75	0.111554	0.300624
NW_013185909.1	190001	200000	19	0.111318	0.270927	106047394	GLIS3
NW_013185968.1	470001	480000	15	0.111233	0.211748
NW_013185806.1	1440001	1450000	54	0.111185	0.208398
NW_013185862.1	1150001	1160000	20	0.111056	0.300457	106045936	LOC106045936
NW_013185809.1	990001	1000000	38	0.111054	0.295005
NW_013185909.1	110001	120000	85	0.111054	0.207783
NW_013185814.1	800001	810000	49	0.11091	0.257628
NW_013185788.1	2330001	2340000	17	0.11041	0.213015
NW_013186430.1	1	10000	36	0.1101	0.227161
NW_013185862.1	850001	860000	10	0.109828	0.308904	106045936	LOC106045936
NW_013185850.1	290001	300000	24	0.1098	0.233888
NW_013186069.1	180001	190000	49	0.109491	0.220835
NW_013185852.1	680001	690000	16	0.109488	0.22519
NW_013185809.1	650001	660000	13	0.108953	0.25419
NW_013185909.1	450001	460000	56	0.108948	0.240309	106047390	LOC106047390
NW_013185722.1	2110001	2120000	53	0.108715	0.296481
NW_013185822.1	760001	770000	138	0.108599	0.233885	106044382	RAB11FIP1
NW_013185850.1	680001	690000	66	0.108592	0.209669	106045362	LOC106045362
NW_013185950.1	40001	50000	13	0.108445	0.20926	106048240	LOC106048240
NW_013185817.1	140001	150000	22	0.108112	0.219727	106044152	SLC24A2
NW_013187757.1	1	10000	12	0.10743	0.253175
NW_013185741.1	3790001	3800000	54	0.107392	0.34324	106040237	CORO2A
NW_013185817.1	580001	590000	32	0.107353	0.296605	106044146	FOCAD
NW_013186229.1	20001	30000	32	0.107273	0.225941
NW_013185998.1	310001	320000	98	0.10723	0.22278
NW_013185722.1	4450001	4460000	11	0.106974	0.259074	106038547	GRIA3
NW_013185809.1	1570001	1580000	11	0.10689	0.301037
NW_013185817.1	1600001	1610000	28	0.106869	0.335044
NW_013185909.1	40001	50000	15	0.106861	0.293703	106047392	SLC1A1
NW_013185817.1	1650001	1660000	12	0.106397	0.231662
NW_013185876.1	500001	510000	49	0.106177	0.240363	106046383	KDM4C
NW_013185686.1	4920001	4930000	52	0.105846	0.240413	106034896	CDH18
NW_013187260.1	1	10000	28	0.105803	0.288287
NW_013185809.1	900001	910000	57	0.105632	0.210062
NW_013185728.1	50001	60000	99	0.105602	0.250997
NW_013185778.1	1820001	1830000	41	0.105132	0.372478	106042460	LOC106042460
NW_013185722.1	3640001	3650000	29	0.105084	0.203522	106038564	TENM1
NW_013185659.1	12280001	12290000	35	0.104907	0.228642
NW_013185722.1	3600001	3610000	20	0.104859	0.231346	106038564	TENM1
NW_013185876.1	220001	230000	32	0.104845	0.205868
NW_013185770.1	2720001	2730000	76	0.104599	0.204837
NW_013185722.1	2880001	2890000	48	0.104356	0.211494
NW_013185850.1	130001	140000	40	0.104314	0.217903	106045379	DAPK1
NW_013185741.1	3780001	3790000	67	0.104187	0.224164	106040237	CORO2A
NW_013185824.1	1860001	1870000	10	0.103973	0.497657
NW_013186031.1	60001	70000	95	0.103911	0.218029
NW_013185809.1	520001	530000	33	0.103854	0.342815	106043830	ZDHHC21
NW_013185909.1	690001	700000	68	0.103817	0.367734	106047385	KCNV2
NW_013185809.1	1440001	1450000	30	0.103768	0.373208
NW_013185804.1	430001	440000	76	0.103748	0.211983
NW_013185809.1	450001	460000	47	0.10365	0.256667	106043832	FREM1
NW_013185907.1	930001	940000	60	0.103639	0.202603	106047369	LOC106047369
NW_013185788.1	1720001	1730000	106	0.103613	0.254537
NW_013185804.1	1210001	1220000	48	0.103598	0.247245	106043702	LOC106043702
NW_013185788.1	2450001	2460000	68	0.103568	0.328282
NW_013185809.1	840001	850000	32	0.103434	0.241381	106043829	NFIB
NW_013185788.1	1800001	1810000	47	0.103351	0.202694	106042905	PGM5
NW_013185862.1	460001	470000	29	0.103255	0.35859	106045934	LOC106045934
NW_013185700.1	5600001	5610000	49	0.102779	0.343854	106036314	TMEM8B
NW_013185862.1	330001	340000	24	0.102619	0.39434	106045934	LOC106045934
NW_013185809.1	810001	820000	52	0.102577	0.359771	106043829	NFIB
NW_013185862.1	1180001	1190000	23	0.102152	0.327398	106045936	LOC106045936
NW_013185817.1	1070001	1080000	12	0.101926	0.224163	106044163	LOC106044163
NW_013185809.1	1410001	1420000	31	0.101783	0.307333	106043837	LURAP1L
NW_013185656.1	17700001	17710000	13	0.101769	0.258343	106040308	ROBO2
NW_013185770.1	1020001	1030000	62	0.101753	0.260904
NW_013185909.1	610001	620000	45	0.101728	0.208195	106047387	CARM1
NW_013185714.1	2780001	2790000	92	0.101692	0.26885
NW_013185806.1	1480001	1490000	78	0.101652	0.2045
NW_013186031.1	70001	80000	54	0.101627	0.253175
NW_013185788.1	2410001	2420000	37	0.101403	0.286991
NW_013185809.1	820001	830000	58	0.101273	0.303115	106043829	NFIB
NW_013185862.1	1140001	1150000	29	0.101182	0.205303	106045936	LOC106045936
NW_013187141.1	1	10000	36	0.100996	0.2041
NW_013186115.1	1	10000	13	0.10092	0.254835
NW_013185809.1	890001	900000	57	0.100908	0.218481
NW_013185788.1	380001	390000	73	0.100793	0.205223	106042927	FAM169A
NW_013185809.1	480001	490000	68	0.100684	0.336524	106043832	FREM1
NW_013185907.1	990001	1000000	110	0.100634	0.206337
NW_013185809.1	740001	750000	43	0.100478	0.267654	106043829	NFIB
NW_013185809.1	760001	770000	44	0.100473	0.383036	106043829	NFIB
NW_013185842.1	1070001	1080000	85	0.100383	0.211701
NW_013185862.1	1160001	1170000	39	0.100168	0.318186	106045936	LOC106045936
NW_013190293.1	1	10000	11	0.100112	0.234899
NW_013185876.1	560001	570000	43	0.100009	0.387111	106046383	KDM4C
NW_013185752.1	460001	470000	65	0.0999739	0.247323	106040986	LRP1B
NW_013185675.1	4820001	4830000	22	0.099813	0.212862
NW_013185983.1	170001	180000	217	0.0993773	0.237244
NW_013185862.1	270001	280000	13	0.0993433	0.292273	106045934	LOC106045934
NW_013185682.1	2880001	2890000	30	0.0993218	0.223086	106034288	ESR1
NW_013185817.1	930001	940000	13	0.099306	0.434222	106044141	LOC106044141
NW_013185804.1	1280001	1290000	30	0.0992916	0.2056
NW_013185788.1	500001	510000	64	0.0992236	0.207428
NW_013185788.1	2490001	2500000	44	0.0991909	0.244146
NW_013185702.1	5600001	5610000	12	0.099159	0.206745
NW_013185918.1	350001	360000	47	0.0989378	0.253085
NW_013185734.1	2960001	2970000	23	0.098669	0.230756	106039610	ZNF536
NW_013185862.1	350001	360000	15	0.0985518	0.343356	106045934	LOC106045934
NW_013185773.1	2100001	2110000	24	0.0984487	0.227141
NW_013185804.1	2300001	2310000	69	0.098384	0.240232
NW_013185787.1	1230001	1240000	17	0.0982665	0.228241
NW_013185809.1	710001	720000	33	0.0980783	0.247802	106043829	NFIB
NW_013185909.1	180001	190000	39	0.0978872	0.248064	106047394	GLIS3
NW_013185661.1	7050001	7060000	46	0.0978509	0.237588
NW_013185862.1	200001	210000	20	0.097681	0.365662	106045934	LOC106045934
NW_013185850.1	750001	760000	43	0.0975836	0.267365	106045375	NAA35
NW_013185850.1	620001	630000	46	0.0974104	0.3703
NW_013186202.1	1	10000	93	0.0974078	0.202695	106029483	LOC106029483
NW_013185894.1	10001	20000	93	0.0973425	0.262382
NW_013185809.1	550001	560000	38	0.0972595	0.461702
NW_013185720.1	130001	140000	64	0.0971413	0.210167
NW_013189691.1	1	10000	12	0.0971315	0.420218
NW_013186164.1	30001	40000	41	0.0970955	0.213958
NW_013185833.1	100001	110000	71	0.0970873	0.216495	106044781	SLC12A9
NW_013185809.1	540001	550000	12	0.0970199	0.270836	106043830	ZDHHC21
NW_013185711.1	1370001	1380000	101	0.096825	0.202621	106037448	LOC106037448
NW_013185947.1	130001	140000	16	0.0967664	0.296389
NW_013185840.1	1700001	1710000	34	0.0967363	0.268162	106045099,106045100	CDC42SE2,LOC106045100
NW_013185845.1	1680001	1690000	24	0.0966574	0.256692
NW_013185824.1	790001	800000	27	0.0965807	0.322238	106044476	TRPM3
NW_013185788.1	2380001	2390000	43	0.0964678	0.204859
NW_013185788.1	1410001	1420000	69	0.0964651	0.212996
NW_013185862.1	950001	960000	10	0.0964651	0.255557	106045936	LOC106045936
NW_013185770.1	630001	640000	46	0.0963865	0.277767
NW_013185845.1	1180001	1190000	10	0.0962954	0.226953	106045248	KIAA1024L
NW_013185661.1	12860001	12870000	83	0.096233	0.211802	106030332	PLXDC2
NW_013185790.1	290001	300000	84	0.0962322	0.205862	106043051	GRIN3A
NW_013185862.1	680001	690000	14	0.0961757	0.268428	106045936	LOC106045936
NW_013185809.1	530001	540000	27	0.0961692	0.350915	106043830	ZDHHC21
NW_013185862.1	1040001	1050000	10	0.0959432	0.292179	106045936	LOC106045936
NW_013185850.1	40001	50000	70	0.0957404	0.201865	106045365	LOC106045365
NW_013185888.1	1030001	1040000	95	0.0957274	0.223836	106046671	TBC1D9
NW_013185790.1	440001	450000	76	0.0956478	0.202034	106043055	LOC106043055
NW_013185824.1	1660001	1670000	12	0.0955707	0.259204	106044484	ALDH1A1
NW_013185876.1	1	10000	20	0.0955628	0.24101
NW_013185827.1	1420001	1430000	20	0.0955056	0.221473
NW_013185686.1	3950001	3960000	60	0.0954087	0.281339
NW_013185790.1	1560001	1570000	84	0.0953582	0.213714	106043045	LOC106043045
NW_013186033.1	40001	50000	209	0.0952998	0.287557	106049345	LOC106049345
NW_013185876.1	520001	530000	46	0.0951681	0.223841	106046383	KDM4C
NW_013185909.1	680001	690000	110	0.0951244	0.22978
NW_013185806.1	1520001	1530000	65	0.0950935	0.229268
NW_013185905.1	290001	300000	27	0.095043	0.443905	106047342	CDC14B
NW_013185862.1	550001	560000	20	0.0949675	0.390755
1 AnsCyg_PRJNA183603_v1.0 primary assembly.
