# Supplementary material for: Pooled Sequencing Analysis of Geese (Anser cygnoides) Reveals Genomic Variations Associated With Feather Color
Source: Front Genet. 2021 Jun 18;12:650013. doi: 10.3389/fgene.2021.650013 (PMC8249929; doi:10.3389/fgene.2021.650013)
Supplement: Supplementary file 5 [file Table_5.XLSX]

## Sheet: Sheet1
Supplementary Table S5 | 253 regions and 103 genes identified in the top 3% of the -ZHp distributions in the intersection of the White_1 and White_2 populations.
Scaffold1	Start	End	SNPs	Hp (White_1)	Hp (White_2)	-ZHp (White_1)	-ZHp (White_2)	Gene ID	Gene symbol
NW_013185744.1	1790001	1800000	10	0	0.0720638	4.9517	2.91247	106040432	PSD3
NW_013185807.1	2070001	2080000	10	0	0.00706705	4.9517	3.67276
NW_013185840.1	590001	600000	10	0	0.00732591	4.9517	3.66974
NW_013185840.1	1090001	1100000	10	0	0	4.9517	3.75543	106045085	AUH
NW_013185807.1	410001	420000	11	0	0.0754847	4.9517	2.87245	106043748	LOC106043748
NW_013185807.1	970001	980000	11	0	0.0319915	4.9517	3.38121
NW_013185807.1	2140001	2150000	11	0	0	4.9517	3.75543
NW_013185840.1	610001	620000	11	0	0.0721009	4.9517	2.91204
NW_013185869.1	1240001	1250000	11	0	0	4.9517	3.75543
NW_013185869.1	1380001	1390000	11	0	0.00641019	4.9517	3.68045	106046233	SNCAIP
NW_013185744.1	1560001	1570000	12	0	0.100015	4.9517	2.58551
NW_013185807.1	1100001	1110000	12	0	0.0147593	4.9517	3.58278
NW_013185869.1	1450001	1460000	12	0	0	4.9517	3.75543	106046224	ZNF474
NW_013185910.1	1000001	1010000	12	0	0.0221374	4.9517	3.49648
NW_013185869.1	910001	920000	13	0	0.0305737	4.9517	3.3978
NW_013185869.1	1370001	1380000	13	0	0.0135587	4.9517	3.59683	106046233	SNCAIP
NW_013185744.1	1440001	1450000	14	0	0	4.9517	3.75543	106040447	FSD1L
NW_013185869.1	880001	890000	14	0	0	4.9517	3.75543	106046220	CEP120
NW_013185869.1	1290001	1300000	14	0	0	4.9517	3.75543
NW_013185869.1	270001	280000	15	0	0	4.9517	3.75543	106046229	ZNF608
NW_013185840.1	580001	590000	17	0	0.0127113	4.9517	3.60674
NW_013185850.1	390001	400000	17	0	0	4.9517	3.75543
NW_013185869.1	1360001	1370000	17	0	0	4.9517	3.75543	106046233	SNCAIP
NW_013185869.1	810001	820000	19	0	0.0182466	4.9517	3.54199	106046232	CSNK1G3
NW_013185840.1	1220001	1230000	24	0	0.0187191	4.9517	3.53647	106045085	AUH
NW_013185883.1	290001	300000	20	0.00309597	0.00785842	4.90721	3.66351
NW_013185883.1	460001	470000	20	0.00315955	0	4.9063	3.75543
NW_013185869.1	1230001	1240000	14	0.00492608	0.0058139	4.88092	3.68742
NW_013185744.1	10001	20000	14	0.00518131	0.111409	4.87725	2.45223	106040456	LOC106040456
NW_013185807.1	2200001	2210000	15	0.00546444	0	4.87318	3.75543
NW_013185869.1	280001	290000	11	0.00653588	0.00799987	4.85778	3.66185	106046229	ZNF608
NW_013185915.1	740001	750000	132	0.00665688	0.0159728	4.85604	3.56859	106047519	LOC106047519
NW_013185883.1	210001	220000	11	0.00668889	0.00799987	4.85558	3.66185
NW_013185869.1	520001	530000	11	0.00677958	0	4.85428	3.75543
NW_013185807.1	1250001	1260000	10	0.008032	0.0768	4.83628	2.85707	106043744	ST8SIA4
NW_013185869.1	630001	640000	18	0.00843867	0.0102825	4.83044	3.63515	106046226	LOC106046226
NW_013185807.1	1150001	1160000	16	0.0113311	0.0131142	4.78887	3.60203
NW_013185807.1	1220001	1230000	21	0.0116275	0.0819922	4.78462	2.79633
NW_013185744.1	2890001	2900000	11	0.0118339	0.0628706	4.78165	3.02001	106040454	CHRNB3
NW_013185840.1	1500001	1510000	12	0.0131573	0.069408	4.76263	2.94354	106045110	ROR2
NW_013185869.1	900001	910000	10	0.014814	0.0809363	4.73883	2.80868	106046220	CEP120
NW_013185744.1	30001	40000	11	0.0170442	0.0642148	4.70678	3.00428
NW_013185883.1	360001	370000	13	0.0175425	0.0129027	4.69962	3.6045
NW_013185741.1	3660001	3670000	25	0.0182991	0.0606488	4.68874	3.046
NW_013185869.1	1430001	1440000	10	0.0186899	0	4.68313	3.75543
NW_013185807.1	2130001	2140000	10	0.0218155	0	4.63821	3.75543
NW_013185741.1	3720001	3730000	35	0.0232526	0.0387362	4.61756	3.30232	106040204,106040139	LOC106040204,IKBKAP
NW_013185883.1	400001	410000	15	0.0233068	0	4.61678	3.75543	106046530	CCDC112
NW_013185869.1	1330001	1340000	10	0.0241899	0.0327778	4.60409	3.37202	106046233	SNCAIP
NW_013185807.1	960001	970000	16	0.0242094	0.0224061	4.60381	3.49334
NW_013185654.1	6460001	6470000	10	0.024996	0.0850443	4.59251	2.76063	106029787	PAX2
NW_013185744.1	3520001	3530000	10	0.024996	0.106047	4.59251	2.51495	106040422	LOC106040422
NW_013185883.1	470001	480000	16	0.0265909	0.0290634	4.56959	3.41546	106046546	TRIM36
NW_013185807.1	600001	610000	11	0.0285654	0.015999	4.54122	3.56828	106043740	PAM
NW_013185840.1	1580001	1590000	18	0.0285654	0.08395	4.54122	2.77343	106045086	SPTLC1
NW_013185744.1	20001	30000	30	0.0301437	0.0309782	4.51854	3.39307
NW_013185840.1	770001	780000	11	0.0325644	0.114515	4.48375	2.4159
NW_013185744.1	1460001	1470000	14	0.0328547	0.062083	4.47958	3.02922
NW_013185910.1	920001	930000	10	0.0352	0	4.44588	3.75543	106047397	SRFBP1
NW_013185845.1	70001	80000	12	0.0359161	0.113676	4.43559	2.42571	106045253	MEGF10
NW_013185840.1	790001	800000	16	0.0368534	0.097069	4.42212	2.61997
NW_013185807.1	1110001	1120000	15	0.0380809	0.0367325	4.40448	3.32575
NW_013185915.1	710001	720000	100	0.0436006	0.0534064	4.32516	3.13071	106047491	VAMP7
NW_013185883.1	450001	460000	10	0.0451372	0.00766272	4.30308	3.6658
NW_013185869.1	1220001	1230000	13	0.04543	0.0620053	4.29887	3.03013
NW_013185840.1	1060001	1070000	10	0.0459516	0.0774598	4.29138	2.84935	106045088	LOC106045088
NW_013185840.1	1070001	1080000	18	0.0466824	0.0568233	4.28087	3.09074
NW_013185807.1	2160001	2170000	10	0.046848	0.0292618	4.2785	3.41314
NW_013185840.1	650001	660000	14	0.0499671	0.120138	4.23367	2.35013
NW_013185876.1	920001	930000	14	0.0522499	0.0945026	4.20087	2.64999	106046377	KIAA2026
NW_013185869.1	1300001	1310000	10	0.0538049	0.008032	4.17852	3.66148
NW_013185883.1	300001	310000	17	0.0550406	0.0895455	4.16077	2.70798	106046529	TICAM2
NW_013185807.1	1790001	1800000	10	0.0553397	0.00740731	4.15647	3.66878
NW_013185915.1	720001	730000	168	0.0596317	0.0971641	4.09479	2.61886	106047491	VAMP7
NW_013185741.1	3510001	3520000	19	0.0602591	0.0510288	4.08578	3.15853	106040135	NCBP1
NW_013185915.1	730001	740000	180	0.0614764	0.0369905	4.06828	3.32274	106047492	LOC106047492
NW_013185869.1	290001	300000	10	0.062435	0.0434568	4.05451	3.2471	106046229	ZNF608
NW_013185722.1	510001	520000	53	0.064294	0.00682198	4.0278	3.67563	106038585	RLIM
NW_013185722.1	260001	270000	70	0.0646108	0.0152445	4.02324	3.57711	106038556	LOC106038556
NW_013186098.1	40001	50000	16	0.0673337	0.122324	3.98411	2.32456	106049822	LOC106049822
NW_013185722.1	250001	260000	49	0.0710969	0.0825964	3.93004	2.78927
NW_013185744.1	1110001	1120000	14	0.0735467	0.115766	3.89483	2.40127
NW_013185722.1	340001	350000	77	0.0755051	0.0997548	3.86669	2.58856	106038594	LOC106038594
NW_013185744.1	1390001	1400000	10	0.0756402	0.0271442	3.86475	3.43791	106040458	LOC106040458
NW_013185852.1	40001	50000	15	0.0807076	0.115266	3.79193	2.40711	106045455	LOC106045455
NW_013185840.1	570001	580000	12	0.0814848	0.0440952	3.78076	3.23963
NW_013185852.1	60001	70000	25	0.0819166	0.110157	3.77456	2.46688	106045455	LOC106045455
NW_013185807.1	60001	70000	17	0.0821529	0.0936946	3.77116	2.65945
NW_013185852.1	30001	40000	22	0.0823619	0.0267212	3.76816	3.44286	106045455	LOC106045455
NW_013185722.1	530001	540000	62	0.0835791	0.00436441	3.75067	3.70438	106038604	LOC106038604
NW_013185840.1	1370001	1380000	12	0.0839221	0.015999	3.74574	3.56828
NW_013185722.1	280001	290000	83	0.0848773	0.0584534	3.73201	3.07168	106038575	LOC106038575
NW_013185807.1	1010001	1020000	18	0.0852997	0.104665	3.72594	2.53112
NW_013185668.1	2890001	2900000	14	0.0861877	0	3.71318	3.75543	106031696	RYR3
NW_013185722.1	290001	300000	62	0.0869861	0.116768	3.70171	2.38954
NW_013185722.1	550001	560000	34	0.0897709	0.037081	3.66169	3.32168	106038589	KIAA2022
NW_013185722.1	520001	530000	41	0.0911018	0	3.64257	3.75543	106038585	RLIM
NW_013185654.1	22680001	22690000	28	0.091198	0.0289513	3.64118	3.41678
NW_013185722.1	300001	310000	74	0.0924267	0.0609362	3.62353	3.04263	106038574	LOC106038574
NW_013185840.1	1560001	1570000	31	0.0927044	0.109386	3.61954	2.4759
NW_013185869.1	1460001	1470000	10	0.0931612	0.0315708	3.61297	3.38613
NW_013185654.1	22710001	22720000	22	0.0941991	0.0495957	3.59806	3.17529
NW_013185845.1	1470001	1480000	13	0.094736	0.0973044	3.59034	2.61722
NW_013186036.1	60001	70000	17	0.0947862	0.105228	3.58962	2.52454	106049384	MCCC2
NW_013185722.1	220001	230000	96	0.096039	0.0673591	3.57162	2.9675
NW_013185722.1	320001	330000	64	0.0987573	0.0733199	3.53256	2.89778	106038574	LOC106038574
NW_013185657.1	8650001	8660000	31	0.0992039	0.099723	3.52614	2.58893
NW_013185654.1	10960001	10970000	45	0.102647	0.0744644	3.47666	2.88439	106030774	UNC5B
NW_013185722.1	310001	320000	69	0.103984	0.0690644	3.45745	2.94756	106038574	LOC106038574
NW_013185807.1	2170001	2180000	12	0.105262	0.0228977	3.43908	3.48759
NW_013185967.1	220001	230000	43	0.105262	0.105575	3.43908	2.52047	106048592	BCKDHB
NW_013185930.1	360001	370000	25	0.105332	0.00744406	3.43808	3.66835
NW_013186098.1	30001	40000	17	0.105551	0.0912929	3.43492	2.68754	106049822	LOC106049822
NW_013185840.1	1430001	1440000	18	0.107092	0.104392	3.41279	2.53431	106045110	ROR2
NW_013185930.1	100001	110000	11	0.108483	0	3.3928	3.75543
NW_013185654.1	3290001	3300000	54	0.109999	0.0729765	3.37102	2.90179	106042534	PLCE1
NW_013185930.1	630001	640000	10	0.110052	0	3.37025	3.75543	106047814	BEGAIN
NW_013185668.1	4390001	4400000	19	0.111848	0.102572	3.34444	2.5556
NW_013185722.1	490001	500000	56	0.112246	0.0557944	3.33872	3.10278
NW_013185840.1	1420001	1430000	13	0.112589	0.0668343	3.33379	2.97364	106045110	ROR2
NW_013185930.1	520001	530000	11	0.114515	0	3.30611	3.75543
NW_013185722.1	560001	570000	66	0.115352	0.0319244	3.29409	3.382	106038589	KIAA2022
NW_013185840.1	1440001	1450000	18	0.11696	0.0485137	3.27098	3.18795	106045110	ROR2
NW_013185967.1	260001	270000	41	0.117271	0.0453304	3.26651	3.22518
NW_013185701.1	3240001	3250000	18	0.119109	0.0760999	3.2401	2.86526
NW_013185741.1	3650001	3660000	21	0.119925	0.0102038	3.22838	3.63607	106040136	B4GALT1
NW_013185722.1	500001	510000	60	0.121856	0.00391963	3.20062	3.70958	106038598	SLC16A2
NW_013185741.1	3630001	3640000	28	0.123318	0.0232526	3.17962	3.48344	106040192	SPINK4
NW_013185722.1	370001	380000	86	0.125156	0.0985701	3.15321	2.60241	106038573	LOC106038573
NW_013186098.1	120001	130000	10	0.125819	0.0344721	3.14368	3.3522
NW_013185722.1	390001	400000	62	0.129182	0.0827204	3.09535	2.78782	106038573	LOC106038573
NW_013185668.1	8320001	8330000	27	0.129402	0.0265258	3.09219	3.44515	106031740	AKAP6
NW_013185845.1	1390001	1400000	11	0.1298	0.0875347	3.08647	2.7315
NW_013185655.1	20270001	20280000	21	0.132318	0.101667	3.05029	2.56619	106036691	TTC7B
NW_013185876.1	890001	900000	16	0.133239	0.0876197	3.03706	2.73051	106046377	KIAA2026
NW_013185696.1	240001	250000	10	0.133418	0.0605469	3.03448	3.04719	106035819	LOC106035819
NW_013185930.1	570001	580000	13	0.135027	0.0505407	3.01136	3.16424
NW_013185664.1	5550001	5560000	44	0.135919	0.00259403	2.99854	3.72509
NW_013185930.1	540001	550000	15	0.136657	0.0292333	2.98794	3.41348
NW_013185930.1	490001	500000	21	0.137439	0	2.97669	3.75543	106047812	LOC106047812
NW_013185869.1	1320001	1330000	13	0.137509	0.0878636	2.97569	2.72765	106046233	SNCAIP
NW_013185930.1	640001	650000	11	0.138029	0.0173397	2.96822	3.5526	106047814	BEGAIN
NW_013185824.1	1460001	1470000	51	0.139166	0.0526796	2.95189	3.13921
NW_013185817.1	1490001	1500000	16	0.139551	0.0346713	2.94634	3.34987	106044150	TRPM6
NW_013185741.1	3610001	3620000	42	0.140037	0.016186	2.93937	3.5661
NW_013185668.1	8310001	8320000	29	0.140533	0.0606692	2.93224	3.04576	106031740	AKAP6
NW_013185654.1	22690001	22700000	18	0.141274	0.0702582	2.92159	2.93359
NW_013185744.1	1130001	1140000	10	0.141513	0	2.91816	3.75543
NW_013185655.1	20300001	20310000	54	0.141794	0.101817	2.91411	2.56443	106036691	TTC7B
NW_013185930.1	350001	360000	14	0.144712	0.0658574	2.87218	2.98507
NW_013185654.1	3270001	3280000	54	0.144796	0.0774598	2.87098	2.84935	106042534	PLCE1
NW_013185840.1	1670001	1680000	14	0.144848	0.063151	2.87022	3.01673	106045099	CDC42SE2
NW_013185664.1	6500001	6510000	37	0.144993	0.108693	2.86814	2.484
NW_013185704.1	440001	450000	18	0.14529	0.0737699	2.86389	2.89251	106036765	PLXND1
NW_013185654.1	3340001	3350000	35	0.145582	0.0384147	2.85969	3.30608	106042534	PLCE1
NW_013185930.1	610001	620000	11	0.14604	0	2.8531	3.75543
NW_013185807.1	1000001	1010000	15	0.147037	0.0748144	2.83877	2.88029
NW_013185915.1	700001	710000	91	0.14745	0.0887599	2.83283	2.71717	106047489	LOC106047489
NW_013185759.1	1980001	1990000	27	0.147615	0.0684571	2.83047	2.95466
NW_013185722.1	2930001	2940000	37	0.149496	0.0719851	2.80344	2.91339
NW_013185664.1	6580001	6590000	29	0.149976	0.107326	2.79655	2.49999
NW_013185696.1	250001	260000	11	0.150049	0.0600925	2.79549	3.0525
NW_013185955.1	150001	160000	23	0.150456	0.0270677	2.78965	3.43881
NW_013185655.1	20280001	20290000	26	0.150497	0.0868908	2.78905	2.73903	106036691	TTC7B
NW_013185722.1	190001	200000	78	0.151428	0.118901	2.77568	2.3646
NW_013185930.1	580001	590000	10	0.153553	0.0646177	2.74514	2.99957
NW_013185654.1	3280001	3290000	53	0.153801	0.103198	2.74157	2.54829	106042534	PLCE1
NW_013185817.1	1610001	1620000	19	0.154006	0.041897	2.73863	3.26534
NW_013185809.1	1120001	1130000	14	0.154391	0.0231182	2.7331	3.48501
NW_013185666.1	5230001	5240000	65	0.154469	0.106431	2.73197	2.51046	106031205	ADGRD1
NW_013185840.1	1160001	1170000	10	0.155036	0.0926071	2.72383	2.67217	106045085	AUH
NW_013185885.1	230001	240000	18	0.155371	0.111224	2.71902	2.4544
NW_013185840.1	1020001	1030000	12	0.156229	0.0893555	2.70669	2.7102	106045101	SYK
NW_013185932.1	170001	180000	14	0.156503	0.1128	2.70275	2.43596	106047878	LVRN
NW_013185876.1	940001	950000	41	0.156844	0.0895455	2.69784	2.70798
NW_013185707.1	3550001	3560000	59	0.15696	0.072037	2.69617	2.91278
NW_013185686.1	1400001	1410000	23	0.158193	0.0731461	2.67846	2.89981	106034879	RIOK1
NW_013185654.1	3260001	3270000	33	0.158424	0.0992214	2.67515	2.5948	106042534	PLCE1
NW_013185766.1	1110001	1120000	70	0.158557	0.0973239	2.67323	2.61699	106041906	PRKG2
NW_013185840.1	1460001	1470000	16	0.158969	0.0362414	2.66731	3.3315	106045110	ROR2
NW_013185664.1	6590001	6600000	55	0.159965	0.1128	2.653	2.43596
NW_013185654.1	3220001	3230000	88	0.160654	0.121361	2.64309	2.33582	106042534	PLCE1
NW_013185930.1	160001	170000	10	0.160766	0.0211058	2.64149	3.50855	106047813	LOC106047813
NW_013185734.1	100001	110000	38	0.160863	0.112771	2.6401	2.4363
NW_013185654.1	22700001	22710000	33	0.161636	0.0231373	2.62899	3.48478	106033017	LOC106033017
NW_013185930.1	500001	510000	15	0.164041	0.00863915	2.59443	3.65438
NW_013185654.1	3320001	3330000	43	0.164385	0.0649335	2.58948	2.99588	106042534	PLCE1
NW_013185732.1	3020001	3030000	18	0.164448	0.102517	2.58857	2.55624	106039390	FNBP1L
NW_013185824.1	1510001	1520000	15	0.16496	0	2.58122	3.75543
NW_013185821.1	1090001	1100000	17	0.165545	0.0755586	2.57282	2.87159
NW_013185654.1	3330001	3340000	27	0.165832	0.0981347	2.56869	2.60751	106042534	PLCE1
NW_013185817.1	1500001	1510000	21	0.165843	0.00823031	2.56853	3.65916	106044150	TRPM6
NW_013185840.1	1330001	1340000	14	0.167189	0.0607305	2.54919	3.04504
NW_013185821.1	1100001	1110000	13	0.168102	0.0696258	2.53607	2.94099
NW_013185930.1	670001	680000	55	0.168844	0.0415397	2.52541	3.26952	106047814	BEGAIN
NW_013185727.1	840001	850000	115	0.168891	0.0854887	2.52473	2.75543	106038978	TACC2
NW_013185654.1	3350001	3360000	52	0.169141	0.0959994	2.52114	2.63249	106042534	PLCE1
NW_013185885.1	300001	310000	23	0.169338	0.118388	2.51831	2.37059	106046576	HNRNPR
NW_013185657.1	7890001	7900000	18	0.170078	0.11214	2.50767	2.44368	106042776	PTGR2
NW_013185946.1	490001	500000	27	0.17016	0.108427	2.50649	2.48712
NW_013185955.1	250001	260000	19	0.172655	0.0791191	2.47064	2.82994	106048361	LOC106048361
NW_013185817.1	1520001	1530000	18	0.173681	0.0373696	2.4559	3.3183	106044150	TRPM6
NW_013185876.1	880001	890000	29	0.174409	0.114226	2.44544	2.41928	106046377	KIAA2026
NW_013185757.1	510001	520000	14	0.174459	0.122281	2.44472	2.32505	106041270	MAGI3
NW_013185930.1	480001	490000	22	0.174599	0	2.4427	3.75543	106047812	LOC106047812
NW_013185654.1	22770001	22780000	37	0.174689	0.052871	2.44142	3.13698	106033060	KAT6B
NW_013185716.1	90001	100000	17	0.175225	0.119761	2.43371	2.35453	106038021	MAN1C1
NW_013185824.1	1290001	1300000	22	0.17554	0.0840861	2.42918	2.77184	106044477	TMEM2
NW_013185741.1	3620001	3630000	28	0.175771	0.0497601	2.42587	3.17337	106040100	HEMGN
NW_013185671.1	6670001	6680000	20	0.176341	0.0920916	2.41767	2.6782	106032305	LOC106032305
NW_013185722.1	2920001	2930000	67	0.17803	0.0545521	2.3934	3.11731
NW_013185930.1	550001	560000	18	0.178348	0.0362852	2.38883	3.33099
NW_013185883.1	1280001	1290000	14	0.179223	0.106972	2.37626	2.50413	106046535	DCP2
NW_013185824.1	1550001	1560000	19	0.179687	0.00461891	2.3696	3.7014	106044465	TMC1
NW_013185840.1	1660001	1670000	15	0.180824	0.0569458	2.35325	3.08931	106045099	CDC42SE2
NW_013185876.1	950001	960000	33	0.182773	0.0991752	2.32525	2.59534	106046381,106046378	MLANA,LOC106046378
NW_013185917.1	560001	570000	111	0.182881	0.0469117	2.3237	3.20669	106047548	CWF19L2
NW_013185692.1	200001	210000	72	0.183111	0.020022	2.32039	3.52123	106035471	PRKAR2A
NW_013186129.1	40001	50000	11	0.183371	0.121228	2.31665	2.33738
NW_013185770.1	1570001	1580000	23	0.183686	0.0628268	2.31213	3.02052	106042112	LHFPL2
NW_013185824.1	1870001	1880000	15	0.18431	0	2.30316	3.75543
NW_013185817.1	390001	400000	10	0.184689	0.0864367	2.29772	2.74434	106044165	MLLT3
NW_013185745.1	3300001	3310000	13	0.186091	0.113618	2.27757	2.42639
NW_013185706.1	4400001	4410000	40	0.186528	0.00321801	2.27129	3.71779	106036943	ANKS1B
NW_013185817.1	1570001	1580000	14	0.186965	0.0143877	2.26501	3.58713	106044142	RORB
NW_013185930.1	330001	340000	10	0.189041	0.027869	2.23518	3.42944
NW_013185732.1	3000001	3010000	19	0.190608	0.0325836	2.21266	3.37429	106039423	BCAR3
NW_013185876.1	900001	910000	22	0.191416	0.0977434	2.20104	2.61208	106046377	KIAA2026
NW_013185722.1	540001	550000	92	0.192721	0.0840861	2.18229	2.77184	106038589	KIAA2022
NW_013185654.1	22790001	22800000	13	0.192943	0.102502	2.1791	2.55642	106033060	KAT6B
NW_013185722.1	570001	580000	65	0.19312	0.0729059	2.17656	2.90262	106038589	KIAA2022
NW_013185808.1	2130001	2140000	64	0.193222	0.0766493	2.17509	2.85883
NW_013185686.1	1410001	1420000	19	0.193993	0.0461788	2.16401	3.21526	106034879	RIOK1
NW_013185657.1	8930001	8940000	37	0.19494	0.0974863	2.15041	2.61509	106043054	MAPKBP1
NW_013185692.1	260001	270000	61	0.195043	0.0903654	2.14892	2.69839	106035459	PXK
NW_013185741.1	3640001	3650000	19	0.196064	0.0296543	2.13425	3.40855
NW_013185654.1	3210001	3220000	88	0.19696	0.110924	2.12138	2.45791
NW_013185654.1	11920001	11930000	42	0.197531	0.0966769	2.11318	2.62456	106031070	HERC4
NW_013185880.1	310001	320000	13	0.197959	0.114289	2.10703	2.41855	106046455	ADCY1
NW_013185694.1	1450001	1460000	22	0.198142	0.0552912	2.10439	3.10867	106035659	CDC20B
NW_013185992.1	100001	110000	11	0.198603	0.118086	2.09776	2.37413	106048936,106048934	LOC106048936,DCP1A
NW_013185817.1	1070001	1080000	12	0.198982	0.00722012	2.09233	3.67097	106044163	LOC106044163
NW_013185684.1	4900001	4910000	30	0.199797	0.0112356	2.08062	3.624	106034515	LOC106034515
NW_013185664.1	5560001	5570000	77	0.199899	0.00380227	2.07915	3.71095
NW_013185728.1	1720001	1730000	121	0.200568	0.070962	2.06954	2.92536	106039025	NSMAF
NW_013185660.1	5860001	5870000	30	0.201677	0.0368958	2.0536	3.32384	106029949	TTC21B
NW_013185817.1	410001	420000	46	0.202191	0.0616341	2.04621	3.03447	106044165	MLLT3
NW_013185684.1	4910001	4920000	25	0.202643	0.017581	2.03972	3.54978	106034516,106034512	LOC106034516,FRZB
NW_013185669.1	9950001	9960000	16	0.202682	0.0549658	2.03916	3.11247	106031936	LOC106031936
NW_013185664.1	5580001	5590000	52	0.204142	0.00393958	2.01817	3.70935
NW_013185722.1	380001	390000	79	0.204208	0.104691	2.01722	2.53081	106038573	LOC106038573
NW_013185700.1	2250001	2260000	17	0.204271	0.0858477	2.01632	2.75123	106036336	FYB
NW_013185869.1	1420001	1430000	14	0.204322	0.0256367	2.01559	3.45555
1 AnsCyg_PRJNA183603_v1.0 primary assembly.
