# Supplementary material for: Pooled Sequencing Analysis of Geese (Anser cygnoides) Reveals Genomic Variations Associated With Feather Color
Source: Front Genet. 2021 Jun 18;12:650013. doi: 10.3389/fgene.2021.650013 (PMC8249929; doi:10.3389/fgene.2021.650013)
Supplement: Supplementary file 6 [file Table_6.XLSX]

## Sheet: Sheet1
Supplementary Table S6 | Variation and classification of LoF based on VEP annotation.
Scaffold1	Location2	Variation	Variation type3			Gene ID	Gene symbol	Consequence	HGVSc/p4
			Grey	White_1	White_2
NW_013185722.1	320935	T/C	01	00	00	106038574	LOC106038574	splice_region	XM_013185162.1:c.421-4T>C
NW_013185722.1	320935	T/C	01	00	00	106038574	LOC106038574	splice_region	XM_013185164.1:c.139-4T>C
NW_013185722.1	545214	A/G	01	00	00	106038604	LOC106038604	splice_region	XR_001208704.1:n.372-6T>C
NW_013185722.1	545214	A/G	01	00	00	106038604	LOC106038604	splice_region	XR_001208705.1:n.372-6T>C
NW_013185722.1	545214	A/G	01	00	00	106038604	LOC106038604	splice_region	XR_001208706.1:n.372-6T>C
NW_013185722.1	545214	A/G	01	00	00	106038604	LOC106038604	splice_region	XR_001208707.1:n.269-6T>C
NW_013185722.1	546428	T/C	01	00	00	106038604	LOC106038604	splice_region	XR_001208704.1:n.370A>G
NW_013185722.1	546428	T/C	01	00	00	106038604	LOC106038604	splice_region	XR_001208705.1:n.370A>G
NW_013185722.1	546428	T/C	01	00	00	106038604	LOC106038604	splice_region	XR_001208706.1:n.370A>G
NW_013185722.1	546428	T/C	01	00	00	106038604	LOC106038604	splice_region	XR_001208707.1:n.267A>G
NW_013185817.1	1020227	AAGAAAGAAAG/AAGAAAG	00	01	01	106044163	LOC106044163	splice_region	XM_013194054.1:c.1318+15_1318+18del
NW_013185883.1	304917	G/A	01	00	00	106046529	TICAM2	splice_acceptor	XM_013197605.1:c.279G>A;XP_013053059.1:p.Leu93%3D
NW_013185883.1	419789	A/G	01	00	00	106046530	CCDC112	splice_region	XM_013197606.1:c.1294A>G;XP_013053060.1:p.Lys432Glu
NW_013185915.1	708998	C/T	01	00	00	106047489	LOC106047489	splice_region	XM_013198997.1:c.1135+4C>T
NW_013185915.1	708998	C/T	01	00	00	106047489	LOC106047489	splice_region	XM_013198998.1:c.985+4C>T
NW_013185915.1	728475	G/A	01	11	11	106047491	VAMP7	splice_region	XM_013198999.1:c.147-5C>T
NW_013185915.1	728475	G/A	01	11	11	106047491	VAMP7	splice_region	XM_013199000.1:c.147-5C>T
NW_013185915.1	737940	G/C	01	00	00	106047492	LOC106047492	splice_donor	XM_013199001.1:c.96+1G>C
NW_013185915.1	737941	T/A	01	00	00	106047492	LOC106047492	splice_donor	XM_013199001.1:c.96+2T>A
NW_013185915.1	741466	C/G	01	00	00	106047492	LOC106047492	splice_region	XM_013199001.1:c.355-8C>G
NW_013185915.1	750733	TGAGAGCTCACCTGTG/TG	01	00	00	106047519	LOC106047519	splice_donor	XM_013199059.1:c.605_611+7del
1 AnsCyg_PRJNA183603_v1.0 primary assembly.
2 The site represents 10kb upstream and downstream of the selected sweep region or sweep region of the gene.
3 00 means no variation; 01 represents heterozygous variation; 11 stands for homozygous variation.
4 HGVS coding or protein sequence name.
