# Supplementary material for: Pooled Sequencing Analysis of Geese (Anser cygnoides) Reveals Genomic Variations Associated With Feather Color
Source: Front Genet. 2021 Jun 18;12:650013. doi: 10.3389/fgene.2021.650013 (PMC8249929; doi:10.3389/fgene.2021.650013)
Supplement: Supplementary file 7 [file Table_7.XLSX]

## Sheet: Sheet1
Supplementary Table S7 | Significantly enriched GO term and pathways of FST and Hp identified genes.
Method	Term	Enriched gene number	All unigene	P-value	ID	Genes
GO	Late endosome membrane	2	101	0.0328	GO: 0031902	TICAM2, VAMP7
KEGG	RNA polymerase	1	25	0.0212625	ko: 03020	LOC106047492
	SNARE interactions in vesicular transport	1	30	0.0253023	ko: 04130	VAMP7
	Cytosolic DNA-sensing pathway	1	34	0.0285229	ko: 04623	LOC106047492
